# Supplementary material for: How childhood psychological abuse affects adolescent cyberbullying: The chain mediating role of self-efficacy and psychological resilience
Source: PLoS One. 2024 Sep 9;19(9):e0309959. doi: 10.1371/journal.pone.0309959 (PMC11383216; doi:10.1371/journal.pone.0309959)
Supplement: S1 Data — (XLSX) [file pone.0309959.s001.xlsx]

## Sheet: Sheet1
Grade	gender	child	living	father	mother	income	CPA1	CPA2	CPA3	CPA4	CPA5	CPA6	CPA7	CPA8	CPA9	CPA10	CPA11	CPA12	CPA13	CPA14	CPA15	CPA16	CPA17	CPA18	CPA19	CPA20	CPA21	CPA22	CPA23	SE1	SE2	SE3	SE4	SE5	SE6	SE7	SE8	SE9	SE10	CB1	CB2	CB3	CB4	CB5	CB6	CB7	CB8	CB9	CB10
1	2	2	2	1	1	1	0	0	0	0	0	0	0	0	0	0	0	0	0	0	0	0	0	0	0	0	0	0	0	1	1	1	1	1	1	2	1	1	1	5	5	5	5	5	5	5	5	5	5
3	1	2	1	1	1	3	0	0	0	0	0	0	0	0	0	0	0	0	0	0	0	0	0	0	0	0	0	0	0	1	2	1	2	1	2	3	2	3	2	1	1	1	1	1	1	1	1	1	1
1	1	2	1	1	1	3	0	0	0	0	0	0	0	0	0	0	0	0	0	0	0	0	0	0	0	0	0	0	0	2	1	1	1	1	1	1	1	1	2	1	1	1	1	1	1	1	1	1	1
5	2	2	2	3	3	4	0	0	0	0	0	0	0	0	0	0	0	0	0	0	0	0	0	0	0	0	0	0	0	2	1	2	3	1	1	1	1	1	1	1	3	3	3	3	3	3	3	3	3
5	1	2	1	2	2	2	0	0	0	0	0	0	0	0	0	0	0	0	0	0	0	0	0	0	0	0	0	0	0	3	3	3	3	3	3	3	3	3	3	2	2	2	2	1	1	1	1	1	1
1	1	2	2	1	1	2	0	0	0	0	0	0	0	0	0	0	0	0	0	0	0	0	0	0	0	0	0	0	0	3	3	3	3	3	4	4	4	4	3	1	1	1	1	1	1	1	1	1	1
6	1	2	1	2	2	4	0	0	0	0	0	0	0	0	0	0	0	0	0	0	0	0	0	0	0	0	0	0	0	3	3	3	3	3	3	3	3	3	3	1	1	1	1	1	1	1	1	1	1
6	1	2	1	1	1	2	0	0	0	0	0	0	0	0	0	0	0	0	0	0	0	0	0	0	0	0	0	0	0	4	3	3	2	1	2	2	3	3	3	3	1	1	2	3	2	3	3	2	2
3	1	2	1	1	1	2	0	0	0	0	0	0	0	0	0	0	0	0	0	0	0	0	0	0	0	0	0	0	0	4	4	2	2	2	4	4	3	4	3	1	1	1	1	1	1	1	1	1	1
2	1	2	1	4	1	3	0	0	0	0	0	0	0	0	0	0	0	0	0	0	0	0	0	0	0	0	0	0	0	4	4	4	4	3	4	4	4	4	3	1	1	1	1	1	1	1	1	1	1
2	1	2	1	1	1	4	0	0	0	0	0	0	0	0	0	0	0	0	0	0	0	0	0	0	0	0	0	0	0	4	4	4	4	4	4	4	4	4	4	1	1	1	1	1	1	1	1	1	1
4	1	2	1	2	2	4	0	0	0	0	0	0	0	0	0	0	0	0	0	0	0	0	0	0	0	0	0	0	0	4	4	4	4	4	4	4	4	4	4	1	1	1	1	1	1	1	1	1	1
2	2	2	1	3	2	3	0	0	0	0	0	0	0	0	0	0	0	0	0	0	0	0	0	0	0	0	0	0	0	4	4	4	4	4	4	4	4	4	4	1	1	1	1	1	1	1	1	1	1
1	1	2	2	1	1	3	0	0	0	0	0	0	0	0	0	0	0	0	0	0	0	0	0	0	0	0	0	0	0	4	4	4	4	4	4	4	4	4	4	1	1	1	1	1	1	1	1	1	1
6	1	2	2	1	1	3	0	0	0	0	0	0	0	0	0	0	0	0	0	0	0	0	0	0	0	0	0	0	0	4	4	4	4	4	4	4	4	4	4	1	1	1	1	1	1	1	1	1	1
6	2	2	1	2	2	3	0	0	0	0	0	0	0	0	0	0	0	0	0	0	0	0	0	0	0	0	0	0	0	4	4	4	4	4	4	4	4	4	4	1	1	1	1	1	1	1	1	1	1
6	2	2	2	4	4	1	0	0	0	0	0	0	0	0	0	0	0	0	0	0	0	0	0	0	0	0	0	0	0	4	4	4	4	4	4	4	4	4	4	1	1	1	1	1	1	1	1	1	1
4	2	1	1	2	1	4	1	0	0	0	0	0	1	0	1	0	1	0	0	2	0	0	0	0	0	0	0	0	0	2	2	2	2	2	3	2	2	3	2	1	1	1	1	1	1	1	1	1	1
1	1	1	1	2	3	4	1	0	0	0	0	0	0	0	0	0	0	0	0	0	0	0	0	0	1	1	0	0	0	4	4	3	4	4	4	4	4	4	4	5	5	5	5	5	5	5	5	5	5
6	2	2	2	1	1	2	2	0	0	0	0	0	0	0	0	0	0	0	0	0	0	0	0	0	1	0	0	0	0	1	1	1	1	1	1	1	1	1	1	5	5	5	5	5	5	5	5	5	5
6	2	2	1	1	1	2	2	0	0	0	0	0	2	0	0	0	0	0	0	0	0	0	0	0	0	0	0	0	0	4	2	4	3	3	3	3	3	3	3	1	1	1	1	1	2	3	1	1	1
6	1	2	1	1	1	3	0	1	0	0	0	0	0	2	0	0	0	0	0	0	0	0	0	0	0	0	0	0	0	1	3	2	2	2	2	2	2	2	2	2	1	1	1	1	1	1	1	1	1
2	2	1	2	1	1	1	0	1	0	0	0	0	0	0	0	0	0	0	0	0	0	0	0	0	0	0	0	0	0	3	2	3	2	2	1	1	3	1	1	1	1	1	1	1	1	1	1	1	1
2	2	2	2	1	1	3	1	1	0	0	0	0	0	0	0	0	0	0	0	0	0	0	0	0	0	0	0	0	0	1	1	1	1	1	1	1	1	1	1	5	5	5	5	5	5	5	5	5	5
2	1	2	2	1	1	2	1	1	0	0	0	0	0	0	0	0	0	0	0	0	0	0	0	0	0	0	0	0	0	2	2	1	2	2	2	2	2	2	2	2	1	2	2	2	2	2	2	2	2
5	2	2	2	1	1	2	2	2	0	0	0	0	0	0	0	0	0	0	0	1	0	0	0	0	0	0	0	0	0	1	1	1	1	1	1	1	1	1	1	5	5	5	5	5	5	5	5	5	5
5	1	1	1	1	1	3	2	2	0	0	0	0	0	0	0	0	0	0	0	0	0	0	0	0	0	0	0	0	0	4	4	4	4	4	4	4	4	4	4	1	1	1	1	1	1	1	1	1	1
5	2	2	2	2	1	1	1	3	0	0	0	0	2	0	0	0	0	0	0	0	0	0	0	0	0	0	0	0	0	3	3	1	3	2	3	3	2	2	2	1	1	1	1	1	1	4	1	1	1
5	1	2	1	1	1	2	0	0	1	0	0	0	0	1	0	0	0	0	0	1	0	0	0	0	0	0	0	0	0	2	2	1	1	1	1	1	2	2	1	2	2	1	2	2	1	2	1	1	1
3	1	2	1	1	1	3	1	2	1	0	0	0	1	2	1	0	0	0	0	1	0	0	0	0	0	0	0	0	0	2	2	3	2	3	3	2	3	3	2	2	2	1	1	2	2	2	2	2	1
5	2	2	1	1	1	3	1	2	1	0	0	0	0	0	0	0	0	0	0	0	0	0	0	0	0	0	0	0	0	3	3	2	3	2	3	3	3	3	3	1	1	1	1	1	1	1	1	1	1
2	1	1	1	1	1	2	2	2	1	0	0	0	0	0	0	0	0	0	0	0	0	0	0	0	0	0	0	0	0	3	3	3	3	3	3	3	3	3	3	1	1	1	1	1	1	1	1	1	1
2	2	2	2	1	1	2	0	0	2	0	0	0	0	0	0	0	0	0	0	0	0	0	0	0	0	0	0	0	0	2	1	1	1	1	1	1	1	3	1	1	1	1	1	1	1	1	1	1	1
5	2	1	2	1	1	1	0	0	2	0	0	0	0	0	0	0	0	0	0	0	0	0	0	0	0	0	0	0	0	3	2	2	1	1	2	1	1	1	3	1	1	1	1	1	1	1	1	1	1
5	2	2	1	1	1	2	1	0	0	0	1	0	1	0	0	0	0	0	0	1	0	0	0	0	0	0	0	0	0	2	3	2	2	2	2	3	2	2	2	1	1	1	1	1	1	1	2	2	2
3	1	2	1	2	2	3	1	0	0	0	1	0	1	0	0	0	0	0	0	0	0	0	0	0	0	0	0	0	0	3	2	2	2	2	3	2	2	2	2	1	1	1	1	1	1	1	1	1	1
5	1	2	2	1	1	2	2	1	0	0	1	0	0	1	0	0	0	4	0	0	0	0	1	0	0	0	0	0	0	1	1	1	1	1	1	1	1	1	1	5	5	5	5	5	5	5	5	5	5
1	1	2	2	1	1	2	1	2	0	0	1	0	1	2	1	1	0	1	0	0	1	0	0	0	0	0	0	0	0	3	3	3	3	3	3	4	3	3	3	5	5	5	5	5	5	5	4	4	5
3	1	1	1	1	1	2	1	2	0	0	1	0	1	4	2	0	2	2	0	2	0	0	2	0	0	0	0	0	0	4	4	4	3	2	4	4	3	4	3	1	1	1	1	1	1	1	1	1	1
1	1	2	1	1	2	4	0	0	1	0	1	0	0	1	0	0	0	1	0	0	0	0	0	0	0	0	0	0	0	3	1	2	1	1	1	1	3	3	3	1	1	1	1	1	1	1	1	1	1
4	2	2	2	1	1	4	1	2	1	0	1	0	0	0	0	0	0	0	0	0	0	0	0	0	0	0	0	0	0	3	3	2	3	2	3	3	3	3	3	1	1	1	1	1	1	1	1	1	1
4	1	1	1	4	3	3	1	2	0	0	2	0	1	0	1	0	0	0	0	2	1	0	0	0	0	0	0	0	0	3	3	2	3	4	4	4	4	4	4	1	1	1	1	3	1	3	2	1	2
1	2	2	1	3	2	2	2	1	1	1	2	0	0	0	1	3	0	0	0	0	0	0	0	0	0	0	0	0	0	3	3	3	4	3	4	4	3	4	4	1	1	1	1	1	2	1	1	1	1
4	2	2	1	1	1	2	0	0	0	0	0	1	1	1	0	0	0	0	0	0	0	0	0	0	0	0	0	0	0	3	2	2	2	1	3	3	3	3	2	1	1	1	1	1	1	1	3	3	2
4	2	2	1	4	1	4	1	0	0	0	0	1	1	1	0	0	2	0	0	0	0	0	0	0	0	0	0	0	0	3	3	2	3	3	3	4	2	3	3	1	1	1	1	1	1	1	1	1	1
4	2	2	2	1	1	3	0	1	0	0	1	1	0	2	0	0	0	0	0	0	0	0	0	0	0	1	0	0	0	1	1	1	2	1	3	2	2	2	2	3	1	3	3	1	3	3	1	3	1
1	1	2	1	1	2	2	1	1	0	0	1	1	0	1	0	0	0	0	0	0	1	0	0	0	0	1	0	0	0	2	4	1	3	2	2	4	3	3	2	1	1	1	1	1	1	1	1	1	2
1	1	2	1	4	3	4	4	4	3	3	3	1	4	4	0	4	4	4	4	4	4	0	0	0	0	0	0	0	0	3	1	1	1	1	1	1	1	1	1	1	5	5	5	5	5	5	5	5	5
4	1	2	1	2	1	2	1	1	0	0	0	2	1	1	2	1	0	0	0	0	0	0	0	0	0	0	0	0	0	3	3	3	3	3	3	3	3	3	3	1	1	1	1	1	1	1	1	1	1
1	2	2	1	1	3	1	0	1	1	0	1	2	1	0	0	1	0	0	0	0	0	0	0	0	0	0	0	0	0	1	1	1	1	1	1	1	1	1	1	5	5	5	5	5	5	5	5	5	5
5	1	2	1	4	4	4	0	4	0	0	4	4	2	4	4	4	4	4	4	4	4	0	0	0	0	0	0	0	0	1	1	1	4	3	4	4	4	3	4	1	1	1	1	1	1	1	1	1	1
5	2	2	1	1	1	3	3	3	4	4	4	4	4	4	4	0	0	4	4	4	3	0	0	0	0	0	0	0	0	1	1	1	1	1	3	3	3	3	1	1	1	1	1	1	1	1	1	1	1
5	1	2	1	1	1	3	1	2	0	0	0	1	1	0	0	0	0	0	1	2	0	1	1	1	1	0	0	0	0	3	3	3	2	2	3	4	3	3	2	1	1	1	1	1	1	1	1	1	1
5	2	1	1	4	1	3	1	2	0	0	1	1	1	1	0	3	2	0	0	0	0	1	1	1	1	0	0	0	0	4	4	4	4	4	4	4	4	4	4	1	1	1	1	1	1	1	1	1	1
5	2	1	2	1	1	2	1	1	1	1	1	1	1	1	1	1	1	1	1	1	1	1	1	1	1	0	0	0	0	3	1	2	2	2	3	3	3	3	3	2	2	2	2	2	2	2	2	2	2
5	2	2	2	1	1	1	1	0	0	0	1	0	0	2	0	0	0	1	0	0	0	0	0	1	0	0	1	0	0	3	3	2	3	2	1	1	1	1	1	1	1	1	1	1	1	1	1	1	1
5	1	2	1	2	2	1	1	3	2	2	2	2	2	3	2	2	0	1	1	2	0	0	0	0	0	1	1	0	0	4	4	4	4	4	4	3	4	4	4	3	3	3	3	3	3	3	3	3	3
1	1	2	2	1	1	2	0	0	0	0	0	0	0	0	0	0	0	0	0	2	1	1	1	1	1	0	1	0	0	4	4	4	4	4	4	4	4	4	4	1	1	1	1	1	1	1	1	1	1
4	2	2	2	2	2	1	3	2	0	0	0	0	0	2	0	0	0	0	0	0	0	0	0	0	0	0	3	0	0	2	2	2	1	1	2	2	2	3	2	3	3	2	4	2	2	2	4	3	2
4	1	2	2	1	1	2	1	2	2	0	0	3	4	1	0	2	0	0	0	2	0	0	0	0	0	0	3	0	0	1	1	1	1	1	1	1	1	1	1	5	5	5	5	5	5	5	5	5	5
1	1	2	1	1	1	4	2	3	3	3	3	0	4	4	3	1	0	4	4	4	4	4	4	4	4	4	3	0	0	2	3	3	3	4	2	3	3	4	2	1	2	1	1	1	3	3	3	3	3
4	2	2	1	1	1	2	4	2	1	1	1	1	4	4	3	3	0	3	2	2	1	0	0	0	0	1	4	0	0	3	2	3	2	2	3	3	3	3	2	2	2	1	2	2	1	2	2	2	2
2	2	2	1	1	1	3	4	4	1	1	1	1	4	0	4	0	2	0	4	1	0	0	0	4	0	0	4	0	0	2	2	2	2	2	2	2	2	2	2	1	1	1	1	1	1	1	1	1	1
5	2	2	1	1	1	1	2	1	0	0	1	0	2	1	1	0	0	0	2	0	0	0	0	0	0	1	1	1	1	1	1	1	1	1	1	1	1	1	1	5	5	5	5	5	5	5	5	5	5
5	1	2	2	1	1	1	2	1	0	0	1	0	1	1	0	0	0	0	0	1	0	0	0	1	1	1	1	1	1	2	2	2	2	2	2	2	2	2	2	2	2	1	2	2	1	1	1	1	1
5	2	2	2	1	1	2	2	2	0	0	2	0	2	0	0	0	0	0	0	0	0	0	0	2	0	1	1	1	1	3	2	2	2	1	2	2	2	2	2	1	1	1	1	1	4	1	1	1	1
5	2	2	2	1	1	1	1	0	1	1	1	1	1	2	1	0	0	1	1	0	0	0	0	1	0	1	1	1	1	3	3	3	3	3	3	2	3	3	2	1	1	1	1	1	1	1	1	1	1
5	2	2	1	3	4	4	2	2	1	0	3	1	1	0	1	1	2	1	1	2	1	0	0	0	0	1	1	1	1	3	4	3	2	2	3	4	4	4	3	3	3	3	3	3	3	2	3	3	3
3	1	2	2	1	1	1	4	4	0	0	0	1	1	0	2	1	0	0	0	1	1	1	1	1	1	1	1	1	1	1	1	1	2	2	2	3	2	3	3	3	3	3	4	3	2	2	3	3	3
5	2	2	2	2	1	3	1	1	0	0	1	1	1	0	1	1	0	0	0	1	0	1	1	1	1	1	1	1	1	1	1	1	2	2	3	3	3	3	2	5	5	5	5	5	5	5	5	5	5
5	2	2	1	2	1	3	1	1	1	1	1	1	1	0	0	2	0	0	0	0	2	1	2	0	0	1	1	1	1	4	4	4	4	4	4	4	4	4	4	1	1	1	1	1	1	1	1	1	1
5	1	2	2	1	1	2	1	1	1	1	1	1	1	1	1	1	1	1	1	1	1	1	1	1	1	1	1	1	1	4	4	4	4	4	4	4	4	4	4	1	1	1	1	1	1	1	1	1	1
5	1	2	1	2	1	3	0	0	0	0	0	0	0	0	0	0	0	0	0	0	0	0	0	0	0	0	0	2	2	4	4	4	4	4	4	4	4	4	4	1	1	1	1	1	1	1	1	1	1
5	2	2	1	3	3	2	1	3	0	0	0	1	2	1	0	1	0	0	0	4	4	0	0	0	0	1	1	2	2	2	2	2	3	3	3	3	3	3	3	1	1	1	1	1	1	1	1	1	1
5	2	1	2	2	2	1	0	0	0	0	0	0	0	0	1	0	0	0	0	0	0	0	0	0	0	2	2	2	2	1	1	1	4	4	4	4	4	4	4	1	1	1	1	1	1	3	1	1	1
2	2	1	2	1	1	2	0	4	0	0	0	0	4	2	3	4	0	0	1	3	0	0	0	0	0	2	2	2	2	1	1	1	1	1	1	1	1	1	1	5	5	5	5	5	5	5	5	5	5
4	2	2	1	2	2	2	4	4	0	0	0	0	4	0	3	4	4	4	0	0	0	0	4	0	0	2	2	2	2	4	3	2	2	2	4	2	4	3	2	5	5	5	5	5	5	5	5	5	5
2	2	2	2	1	1	1	0	2	0	0	1	0	0	1	0	0	0	0	0	0	0	0	0	1	0	2	2	2	2	2	3	3	1	1	2	1	1	1	1	1	1	1	1	1	1	1	1	1	1
2	2	2	2	1	1	2	1	3	2	1	1	1	1	1	1	1	0	0	0	1	2	0	0	0	0	2	2	2	2	1	1	1	1	1	2	1	2	2	2	1	1	1	1	1	1	1	1	1	1
3	1	2	1	2	1	3	2	1	1	1	2	1	1	1	1	0	0	0	0	1	0	0	0	0	0	2	2	2	2	3	3	2	2	2	2	2	2	3	2	1	1	1	1	1	1	1	1	1	2
3	1	2	1	2	1	3	0	2	2	2	2	2	2	1	0	1	0	1	0	0	0	0	0	0	0	2	2	2	2	3	3	2	2	2	3	3	2	3	3	2	2	1	2	4	2	1	1	1	1
4	2	2	2	1	1	2	2	2	3	1	1	0	4	4	2	2	1	4	4	4	3	1	1	1	1	2	2	2	2	1	1	1	1	1	1	1	1	1	1	3	3	3	3	3	3	3	3	3	3
1	2	2	2	2	1	1	2	3	1	1	2	0	0	0	2	1	0	0	0	2	0	1	1	1	1	2	2	2	2	3	3	2	1	2	3	2	2	3	1	2	4	2	4	4	3	3	3	3	2
1	2	2	2	1	1	3	4	4	2	2	2	2	2	2	2	3	1	1	2	2	1	2	2	2	2	2	2	2	2	3	3	4	2	2	3	3	3	3	3	4	4	4	4	4	3	4	4	4	4
1	2	2	1	3	2	3	2	2	3	3	3	3	4	4	4	4	0	1	3	4	4	3	2	2	0	2	2	2	2	3	1	1	1	1	3	1	1	1	1	1	1	1	1	1	1	1	1	1	1
1	1	1	1	4	3	4	4	4	4	4	4	4	4	4	4	1	0	4	3	4	4	3	4	4	4	2	2	2	2	4	4	4	4	4	1	1	1	4	4	1	5	5	5	5	5	5	5	5	5
4	1	2	2	1	1	2	2	2	0	0	0	0	2	0	0	1	0	0	0	2	0	0	0	0	0	3	3	3	3	3	3	3	2	3	3	3	3	3	2	3	2	3	1	1	1	1	1	1	1
4	2	2	1	2	2	3	3	2	1	1	0	1	3	2	4	4	4	4	2	2	2	0	1	1	1	3	3	3	3	1	1	1	1	1	2	2	2	3	2	3	3	3	4	3	1	1	1	1	1
1	2	1	1	4	3	3	4	4	1	1	3	2	3	0	3	2	0	4	1	2	0	1	1	1	1	3	3	3	3	1	1	1	1	1	1	1	1	1	1	5	5	5	1	5	1	5	5	5	5
1	1	2	1	3	3	3	4	4	3	3	2	1	4	4	4	4	4	4	4	4	4	2	4	2	0	3	3	3	3	3	3	3	3	2	3	3	2	3	3	3	3	3	3	3	3	3	3	3	3
3	1	2	2	1	2	3	1	3	2	2	2	2	4	4	4	4	4	2	4	4	4	2	2	2	1	3	3	3	3	2	3	2	2	3	3	2	2	2	2	4	4	4	4	4	1	1	1	1	5
1	1	2	1	1	1	3	4	4	2	2	2	2	3	4	4	3	4	4	4	4	4	3	3	4	0	3	3	3	3	1	1	1	1	1	1	1	1	1	1	5	5	5	5	5	5	5	5	5	5
2	1	2	2	1	1	2	4	4	2	2	2	2	4	4	4	4	4	4	4	4	4	4	0	0	0	3	3	3	3	3	3	3	3	2	3	3	2	4	4	1	1	1	1	1	1	1	1	1	1
5	1	2	2	1	1	2	1	2	1	0	0	0	0	0	0	0	0	0	0	1	0	0	0	0	0	0	0	0	4	3	3	3	3	2	3	3	2	3	3	3	3	3	4	4	4	4	4	4	4
1	1	2	1	4	4	3	0	1	1	0	2	2	0	0	0	0	0	0	0	0	0	0	0	0	0	0	0	3	4	1	1	1	1	1	1	1	1	1	1	5	5	5	5	5	5	5	5	5	5
1	1	2	2	1	1	4	0	0	0	0	0	0	0	0	0	0	0	0	0	0	0	0	0	0	0	0	0	4	4	4	4	4	4	4	4	4	4	4	4	1	1	1	1	1	1	1	1	1	1
1	1	1	1	1	1	3	1	2	0	0	0	0	0	1	2	1	2	3	1	2	3	0	1	2	3	4	4	4	4	3	3	1	1	1	3	2	2	3	1	1	1	1	2	3	4	2	3	3	3
1	1	2	1	4	1	2	1	4	2	2	3	0	4	0	0	3	0	0	0	3	2	0	0	0	0	4	4	4	4	2	3	2	2	2	2	2	2	2	2	1	1	1	1	1	1	1	1	5	1
1	1	1	1	2	2	4	1	0	2	2	0	0	0	1	0	0	0	2	4	3	4	1	1	1	1	4	4	4	4	4	3	2	3	2	4	3	3	3	2	1	1	1	1	1	1	1	1	1	1
1	2	1	1	2	1	2	1	4	3	3	3	4	2	1	1	4	4	4	1	1	0	1	1	1	1	4	4	4	4	1	1	4	4	4	4	4	4	3	3	1	1	1	1	1	1	1	1	1	1
1	2	2	2	2	1	4	2	4	1	1	2	2	2	3	3	4	4	4	2	2	1	2	2	2	0	4	4	4	4	3	3	2	2	2	3	3	3	3	2	4	5	5	5	5	5	5	3	5	5
1	1	2	1	2	2	3	4	4	2	2	2	0	4	4	4	4	4	4	4	4	4	3	4	4	4	4	4	4	4	4	4	4	1	1	1	2	4	2	2	5	5	5	5	5	5	5	5	5	5
1	2	2	1	2	2	2	4	4	2	2	2	2	3	0	4	4	4	4	4	4	4	3	2	0	0	4	4	4	4	2	3	2	2	2	2	2	2	2	2	3	4	3	4	3	3	3	3	3	3
1	2	2	2	1	1	2	3	4	2	2	3	3	4	4	4	4	4	2	4	4	4	3	3	1	1	4	4	4	4	1	1	1	1	1	1	1	1	1	1	4	4	4	4	4	4	4	1	1	1
1	2	2	1	3	1	1	2	4	2	2	0	0	4	4	3	4	0	0	0	2	3	4	4	4	4	4	4	4	4	1	1	1	1	1	1	1	1	1	1	5	5	5	5	5	5	5	1	5	5
1	2	2	1	4	2	3	4	4	1	1	3	3	4	3	4	4	2	2	3	4	4	4	4	4	4	4	4	4	4	2	2	2	2	2	2	2	2	2	2	3	3	3	4	4	5	5	5	3	3
4	2	2	2	1	1	3	1	3	3	3	4	3	3	3	3	4	4	4	3	4	4	4	4	4	4	4	4	4	4	2	2	2	2	2	2	2	2	2	2	3	3	3	3	4	5	5	1	3	2
4	1	2	1	4	4	4	4	4	2	2	0	4	4	4	4	4	4	2	3	4	4	4	4	4	4	4	4	4	4	2	3	2	3	2	3	3	3	3	3	5	5	5	5	5	5	5	5	5	5
2	1	2	2	1	1	3	4	4	3	3	0	4	4	4	3	4	4	4	3	4	4	4	4	4	4	4	4	4	4	4	4	4	4	4	4	4	4	4	4	1	1	1	1	1	1	1	1	1	1
3	1	2	2	1	1	2	1	4	0	0	4	4	4	4	4	4	4	4	4	4	4	4	4	4	4	4	4	4	4	2	2	2	2	2	2	2	2	2	2	1	1	1	1	1	1	1	1	1	1
2	2	2	1	1	1	3	4	4	2	2	4	4	4	4	4	4	4	4	4	4	4	4	4	4	4	4	4	4	4	3	3	3	2	3	3	3	2	3	2	5	5	5	5	5	5	5	5	5	5
6	1	2	2	2	1	3	0	0	0	0	0	0	0	0	0	0	0	0	0	0	0	0	0	0	0	0	0	0	0	1	2	2	2	3	3	3	3	3	3	3	3	2	2	2	2	4	2	2	2
1	1	2	2	1	1	3	0	0	0	0	0	0	0	0	0	0	0	0	0	0	0	0	0	0	0	0	0	0	0	3	2	3	3	3	3	3	3	3	2	2	2	2	2	2	2	2	2	2	2
2	2	2	1	2	2	2	0	0	0	0	0	0	0	0	0	0	0	0	0	0	0	0	0	0	0	0	0	0	0	4	3	3	3	3	3	3	2	3	3	1	1	1	1	1	1	1	1	1	1
5	1	2	1	1	1	2	0	0	0	0	0	0	0	0	0	0	0	0	0	0	0	0	0	0	0	0	0	0	0	4	3	3	3	3	3	3	3	3	3	1	1	1	1	1	1	1	1	1	1
5	1	2	1	1	1	3	1	0	0	0	0	0	0	3	0	0	0	3	0	0	0	0	0	0	0	0	0	0	0	3	3	2	3	3	3	3	3	3	3	1	1	1	1	1	1	1	1	1	1
2	2	2	1	3	3	2	1	0	0	0	0	0	0	0	0	0	0	0	0	0	0	0	0	0	0	0	0	0	0	3	3	2	2	2	3	3	3	3	3	1	1	1	1	1	1	1	1	1	1
1	2	2	2	1	1	2	1	0	0	0	0	0	0	0	1	1	0	2	0	0	0	0	1	0	2	0	0	0	0	3	3	3	1	2	2	1	2	3	4	1	3	2	3	3	2	3	2	1	2
2	1	2	1	1	2	3	1	1	0	0	0	0	0	1	0	1	0	0	0	0	0	0	0	0	0	0	0	0	0	3	3	2	3	2	3	2	3	3	3	2	1	1	1	1	1	2	1	1	1
4	2	2	2	1	1	1	1	1	0	0	0	0	1	0	1	0	0	0	0	1	0	0	0	0	0	0	0	0	0	3	3	2	2	2	3	2	3	3	3	2	2	2	2	1	1	1	1	1	2
3	2	2	1	1	1	2	0	2	0	0	0	0	1	0	0	0	0	0	0	0	0	0	0	0	1	0	0	0	0	3	3	2	3	2	2	2	3	4	2	1	1	1	1	1	1	1	1	1	1
2	1	2	1	2	1	2	1	2	0	0	0	0	0	1	0	1	0	0	0	0	0	0	0	1	0	0	0	0	0	3	3	2	2	2	3	3	3	3	2	3	2	2	2	5	1	1	1	1	2
6	2	2	1	2	2	4	1	2	0	0	0	0	0	0	0	2	0	0	0	2	0	0	0	0	0	0	0	0	0	3	3	2	3	2	3	2	3	3	2	1	1	1	1	1	1	1	1	1	1
6	2	2	2	1	1	3	2	2	0	0	0	0	2	0	0	0	0	2	0	1	1	0	0	2	0	0	0	0	0	4	2	2	2	2	3	3	3	3	3	1	1	1	1	1	1	1	1	1	1
6	2	2	1	4	3	4	0	0	1	0	0	0	0	1	0	0	0	0	0	0	0	0	0	0	0	0	0	0	0	3	2	2	2	2	2	2	2	2	2	1	1	1	1	1	1	1	1	1	1
2	1	1	1	2	2	2	0	0	2	0	0	0	0	0	0	2	0	0	0	2	0	0	0	0	0	0	0	0	0	3	2	2	2	2	3	3	2	3	2	1	1	1	1	1	1	1	1	1	1
5	2	1	1	3	3	3	1	0	2	0	0	0	0	0	0	0	0	0	0	0	0	0	0	0	0	0	0	0	0	3	3	3	3	3	3	3	3	3	3	1	1	1	1	1	1	1	1	1	1
5	1	2	1	4	3	2	0	0	0	0	1	0	0	2	1	1	2	0	1	1	1	0	1	0	0	0	0	0	0	3	3	2	2	2	3	3	3	3	2	1	1	1	1	1	1	1	1	1	1
3	1	2	1	3	1	2	0	2	0	0	1	0	0	0	0	0	0	0	0	0	0	0	0	0	0	0	0	0	0	2	2	2	1	2	3	1	2	2	1	1	1	1	1	1	1	1	1	1	1
2	2	2	1	2	2	2	1	2	0	0	1	0	2	0	1	2	0	0	0	2	0	0	0	0	0	0	0	0	0	3	2	2	3	2	3	3	3	3	2	1	1	1	1	1	1	1	1	1	1
5	2	2	2	2	1	1	1	2	1	0	2	0	0	0	0	0	0	0	0	0	0	0	0	1	1	0	0	0	0	3	3	1	1	1	2	2	3	2	2	1	1	1	1	1	1	1	1	1	1
5	1	1	1	1	1	2	1	2	0	0	3	0	0	0	0	0	0	0	0	0	1	0	0	0	0	0	0	0	0	4	4	4	4	4	4	4	4	4	4	1	1	1	1	1	1	1	1	1	1
2	1	1	1	4	4	3	1	0	0	0	0	1	1	1	0	0	0	0	0	1	0	0	0	0	0	0	0	0	0	2	2	2	1	2	2	2	2	3	2	3	3	3	3	3	1	1	1	3	3
6	2	2	2	2	1	2	1	1	2	1	1	1	2	3	1	2	2	1	0	0	0	0	2	1	0	0	0	0	0	3	3	2	2	2	3	3	3	3	2	4	1	2	2	2	1	2	1	2	1
5	2	2	2	2	1	2	2	2	0	0	1	1	1	0	1	0	0	0	0	0	0	0	0	0	0	0	0	0	0	4	3	2	3	3	4	3	2	3	3	1	1	1	1	1	1	1	1	1	1
5	2	2	1	2	1	2	4	4	0	0	2	1	1	3	0	0	0	1	1	1	0	0	1	0	0	0	0	0	0	3	3	3	2	2	3	3	2	3	2	1	1	1	1	1	1	1	1	1	1
2	2	1	1	3	2	3	4	4	2	1	0	0	4	4	0	2	0	0	1	4	1	1	1	1	1	0	0	0	0	4	4	2	4	4	4	4	4	4	4	1	1	1	1	1	1	1	1	1	1
1	1	2	1	2	2	3	2	3	0	0	0	2	0	0	0	0	0	0	0	1	0	1	0	0	0	0	0	0	0	4	3	2	1	1	3	2	2	2	2	1	1	1	1	1	1	1	1	1	1
5	2	1	1	1	1	2	2	1	0	0	0	0	0	0	1	2	2	1	0	1	2	2	2	2	2	0	0	0	0	3	3	2	2	2	3	3	3	3	3	1	2	1	1	1	2	2	1	1	1
5	1	2	1	1	1	2	1	2	0	0	0	1	3	3	4	1	0	0	1	3	3	2	2	2	2	0	0	0	0	3	3	2	3	3	3	3	2	3	3	3	4	3	3	4	1	1	1	1	1
5	2	1	1	4	1	2	3	3	1	1	1	1	2	3	2	2	0	2	2	2	0	2	2	2	2	1	0	0	0	3	3	2	2	2	3	2	2	3	2	1	2	2	2	2	3	4	3	1	1
5	1	2	2	1	1	1	1	0	0	0	1	0	0	3	1	1	0	0	0	1	1	0	0	1	0	0	1	0	0	3	2	2	2	2	2	2	2	3	2	1	1	1	1	1	1	1	1	1	1
5	1	2	1	2	2	3	0	1	0	0	1	0	1	0	1	1	0	0	0	1	0	0	0	1	0	0	1	0	0	3	3	2	2	3	4	3	3	3	2	1	1	1	1	1	1	1	1	1	1
2	1	2	1	1	1	2	1	1	0	0	1	0	1	0	0	0	0	0	0	0	0	0	0	0	1	0	1	0	0	3	2	3	2	2	3	3	3	3	2	1	1	1	1	1	2	3	4	2	3
3	2	2	2	1	1	1	1	1	0	0	0	1	1	0	0	1	0	0	0	0	0	0	0	0	0	0	1	0	0	3	3	2	2	1	3	2	2	2	1	1	2	1	2	2	1	1	1	1	1
3	2	2	2	2	1	2	1	2	0	0	0	1	1	1	1	1	0	0	0	1	1	0	0	0	0	0	1	0	0	2	2	3	3	2	3	2	3	2	2	2	1	2	2	2	2	3	3	3	3
3	2	1	1	2	2	2	2	3	1	1	1	1	2	3	1	2	3	3	1	2	0	0	1	1	1	1	1	0	0	3	3	2	2	3	3	3	3	3	3	4	4	4	4	3	3	4	2	2	2
2	2	2	2	1	1	3	0	0	0	0	2	1	2	0	0	2	0	0	0	0	0	1	0	0	0	0	1	0	0	4	4	4	4	4	4	4	4	4	4	1	1	1	1	1	1	1	1	2	4
6	2	2	1	1	1	3	1	2	0	0	0	0	2	0	0	2	0	0	0	2	0	0	0	2	0	0	2	0	0	4	4	4	4	4	4	4	4	4	4	1	1	1	1	1	1	1	1	1	1
1	2	2	2	1	1	3	1	0	0	0	0	1	0	0	1	1	0	0	0	1	0	0	0	1	1	0	2	0	0	3	3	2	2	2	3	2	2	2	4	2	2	2	1	2	1	1	1	1	1
3	2	2	2	1	1	1	0	0	0	0	1	1	0	1	0	0	0	0	0	1	0	0	0	0	0	0	2	0	0	3	3	1	4	3	4	1	4	4	4	1	1	1	3	1	2	3	1	1	5
1	2	2	1	3	3	1	4	4	1	1	1	1	4	4	4	0	4	4	1	4	3	0	0	0	0	0	2	0	0	3	3	3	2	2	3	3	2	3	1	1	1	1	1	1	1	1	1	1	1
6	2	1	1	1	1	3	1	2	1	1	1	1	2	1	3	1	2	3	1	3	0	1	1	1	1	1	2	0	0	3	3	2	2	2	3	2	2	3	2	3	2	1	1	1	1	3	1	1	1
1	1	2	1	1	1	2	0	0	0	0	0	0	2	0	0	1	0	0	0	0	0	0	0	1	0	0	0	2	0	3	1	3	3	1	2	3	1	3	1	1	2	1	1	1	1	2	1	3	1
6	2	2	1	2	2	3	2	2	0	0	0	0	1	0	1	0	0	1	0	1	0	0	0	0	0	1	1	1	1	3	3	3	3	2	3	3	2	3	2	1	1	1	1	1	1	1	1	1	1
4	2	2	1	1	1	3	1	3	2	2	1	0	0	0	1	2	0	1	1	0	0	0	0	2	0	1	1	1	1	2	3	2	2	3	2	3	2	3	3	1	1	1	1	1	1	1	1	1	1
3	2	2	1	1	1	2	2	2	1	1	1	1	2	2	2	1	1	1	1	1	0	0	2	1	1	1	1	1	1	3	2	2	3	2	3	2	2	3	2	2	2	2	2	2	2	2	2	2	2
3	2	1	1	4	4	3	1	4	1	1	1	1	1	3	2	0	0	1	2	1	0	0	2	0	1	1	1	1	1	2	2	2	2	2	2	4	4	4	4	1	1	1	1	1	1	1	1	1	1
5	1	1	3	3	3	3	0	3	0	0	1	2	1	3	3	0	0	0	0	2	2	0	0	0	0	1	1	1	1	3	2	2	1	2	3	2	1	3	2	3	4	2	4	1	1	1	1	1	1
5	1	2	1	3	1	2	1	1	1	1	1	1	1	1	1	1	1	1	1	1	2	1	1	1	1	1	1	1	1	2	2	2	2	2	2	2	2	2	2	2	3	3	3	3	2	2	2	3	2
5	2	2	2	1	1	2	2	2	0	0	2	1	1	0	1	1	0	0	1	1	0	1	1	1	1	1	1	1	1	3	3	2	2	2	3	3	3	3	2	4	2	2	4	2	2	4	2	2	2
5	2	2	1	1	1	4	0	1	0	0	1	2	1	0	0	1	1	2	2	3	1	1	1	1	1	1	1	1	1	3	3	3	4	4	4	3	3	4	4	1	1	1	4	3	4	4	5	1	1
2	2	2	2	1	1	3	4	4	2	2	1	2	2	2	1	2	0	2	3	2	0	2	2	2	0	1	1	1	1	3	3	2	2	2	2	2	2	2	2	4	4	4	4	4	1	3	1	4	1
1	1	2	2	2	1	3	1	2	1	1	1	1	2	2	3	1	0	1	1	1	1	1	1	1	1	1	2	1	1	2	3	3	3	2	3	3	2	3	2	2	1	2	2	3	3	4	1	1	2
5	1	2	2	1	1	2	1	0	0	0	1	0	0	0	0	0	0	0	0	0	0	0	0	0	1	2	2	2	2	3	3	2	3	3	3	3	3	3	3	4	4	4	4	4	3	4	4	4	4
5	1	1	1	2	1	3	2	3	1	1	1	0	1	3	2	2	2	0	2	1	0	0	1	1	3	2	2	2	2	3	3	3	3	3	3	3	3	3	3	1	1	1	2	1	1	1	1	1	1
2	2	2	2	1	1	2	0	1	2	2	2	2	3	1	2	1	0	1	1	1	1	1	1	1	1	2	2	2	2	2	2	2	2	2	2	2	2	2	2	4	3	3	4	2	1	4	3	1	2
5	2	2	2	1	1	1	4	4	2	2	2	2	2	2	2	1	0	2	1	2	2	2	2	1	0	2	2	2	2	2	2	1	2	2	2	2	2	2	2	3	1	3	2	2	3	3	1	3	3
2	2	2	2	2	1	2	2	2	1	1	2	1	2	1	1	0	1	3	1	2	0	0	1	2	0	3	3	3	3	3	4	3	3	3	3	3	3	3	3	2	2	1	1	1	1	4	1	1	1
4	2	2	2	1	1	3	1	2	1	1	2	2	3	3	2	3	3	2	2	3	1	2	2	1	0	3	3	3	3	3	3	2	2	2	2	2	2	3	2	2	2	2	2	2	2	3	3	3	2
4	1	2	1	3	1	3	2	2	2	2	2	2	1	0	0	1	0	0	2	1	0	2	0	3	1	3	3	3	3	3	3	2	3	2	3	2	3	3	2	4	4	3	4	5	2	2	4	5	5
4	1	2	2	1	1	4	0	0	0	0	0	0	0	0	0	0	0	0	0	0	0	0	0	0	0	0	0	0	4	4	4	4	4	4	4	4	4	4	4	1	1	1	1	2	1	2	2	2	2
3	2	2	1	1	1	1	3	2	0	0	0	0	2	0	0	1	1	0	0	2	0	2	2	2	2	4	4	4	4	3	4	2	1	1	2	3	3	3	4	1	1	1	1	1	1	1	1	1	4
4	2	2	1	3	3	3	4	4	2	2	4	4	4	4	4	2	3	2	2	4	4	4	4	4	4	4	4	4	4	2	2	1	1	2	2	2	2	2	2	3	3	4	3	2	4	4	3	3	3
2	2	2	1	4	4	2	0	0	0	0	0	0	0	0	0	0	0	0	0	0	0	0	0	0	0	0	0	0	0	2	2	2	2	2	4	2	4	4	2	1	1	1	1	1	1	1	1	1	1
6	2	1	1	3	2	2	0	0	0	0	0	0	0	0	0	0	0	0	0	0	0	0	0	0	0	0	0	0	0	2	2	2	2	2	3	3	2	3	2	1	1	1	1	1	1	1	1	1	1
6	2	1	2	2	1	3	0	0	0	0	0	0	0	0	0	0	0	0	0	0	0	0	0	0	0	0	0	0	0	3	3	2	2	2	2	3	3	3	3	3	3	3	3	3	3	3	3	3	3
6	1	2	2	1	1	2	0	0	0	0	0	0	0	0	0	0	0	0	0	0	0	0	0	0	0	0	0	0	0	3	2	2	2	2	3	3	3	3	3	3	3	3	3	3	3	3	3	3	3
6	2	2	1	1	1	2	0	0	0	0	0	0	0	0	0	0	0	0	0	0	0	0	0	0	0	0	0	0	0	3	1	2	2	2	2	2	2	2	2	3	3	3	3	3	3	3	3	3	3
6	2	2	1	1	1	1	0	0	0	0	0	0	0	0	0	0	0	0	0	0	0	0	0	0	0	0	0	0	0	3	3	3	3	3	3	3	3	3	3	3	3	3	3	3	3	3	3	3	3
6	2	1	1	1	1	1	0	0	0	0	0	0	0	0	0	0	0	0	0	0	0	0	0	0	0	0	0	0	0	3	3	3	3	3	3	3	3	3	3	1	1	1	1	1	1	1	1	1	1
2	2	2	1	4	1	2	0	0	0	0	0	0	0	0	0	0	0	0	0	0	0	0	0	0	0	0	0	0	0	3	2	1	3	2	3	3	3	3	3	1	1	1	1	1	1	1	1	1	1
2	1	2	1	2	1	3	0	0	0	0	0	0	0	0	0	0	0	0	0	0	0	0	0	0	0	0	0	0	0	3	1	1	3	2	3	3	3	3	2	1	1	1	1	1	2	2	1	1	3
2	1	2	1	1	1	3	0	0	0	0	0	0	0	0	0	0	0	0	0	0	0	0	0	0	0	0	0	0	0	3	3	2	2	2	2	2	2	2	2	1	1	1	1	1	1	1	1	1	1
6	1	1	1	3	4	3	0	0	0	0	0	0	0	0	0	0	0	0	0	0	0	0	0	0	0	0	0	0	0	3	2	3	2	2	2	3	2	3	3	1	1	1	1	1	1	1	1	1	1
2	2	2	2	1	1	3	0	0	0	0	0	0	0	0	0	0	0	0	0	0	0	0	0	0	0	0	0	0	0	4	4	1	1	2	1	1	1	1	1	1	1	1	1	1	1	1	1	1	1
1	2	2	2	1	1	1	1	0	0	0	0	0	0	0	0	0	0	0	0	0	0	0	0	0	0	0	0	0	0	3	2	2	2	2	3	3	3	3	2	3	3	3	3	3	3	3	3	3	3
5	1	2	1	1	2	2	1	0	0	0	0	0	0	1	0	0	0	0	0	0	0	0	0	0	0	0	0	0	0	3	3	1	2	2	3	3	3	3	2	1	1	1	1	1	1	1	1	1	1
5	2	2	1	3	2	3	1	0	0	0	0	0	0	0	0	0	0	0	0	0	0	0	0	0	0	0	0	0	0	3	2	2	2	3	3	3	3	3	3	1	1	1	1	1	1	1	1	1	1
5	1	2	2	1	1	3	1	0	0	0	0	0	0	0	0	0	1	0	0	0	0	0	0	0	0	0	0	0	0	3	4	4	4	4	4	4	4	4	4	1	1	1	1	1	1	1	1	1	1
5	2	2	1	2	2	3	1	0	0	0	0	0	0	2	0	0	0	0	0	0	0	0	0	0	0	0	0	0	0	4	1	1	1	1	3	1	4	1	3	1	1	1	1	1	1	1	1	1	1
5	1	2	2	1	1	2	0	1	0	0	0	0	0	1	0	1	0	0	0	1	0	0	0	0	0	0	0	0	0	3	2	2	3	2	3	2	3	2	2	1	1	1	1	1	1	1	1	1	1
5	1	2	2	2	2	3	0	1	0	0	0	0	1	0	0	0	0	0	0	0	0	0	0	0	0	0	0	0	0	3	2	2	2	2	2	2	2	2	2	1	2	1	1	1	1	1	1	1	1
5	2	2	1	2	1	2	1	1	0	0	0	0	0	0	0	0	0	0	0	0	0	0	0	0	0	0	0	0	0	2	2	2	2	1	1	1	1	1	1	1	1	1	1	1	1	1	1	1	1
5	1	1	1	2	2	3	1	1	0	0	0	0	0	1	1	0	0	0	0	0	0	0	0	0	0	0	0	0	0	3	3	2	3	3	3	3	3	3	3	1	1	1	1	1	1	1	1	1	1
5	1	2	2	1	1	1	1	1	0	0	0	0	0	2	0	1	0	0	0	0	0	0	0	0	0	0	0	0	0	3	2	2	2	2	3	3	3	3	2	1	1	1	1	1	1	3	1	2	1
5	1	2	2	1	1	2	1	1	0	0	0	0	0	0	0	0	0	0	0	0	0	0	0	0	0	0	0	0	0	4	2	3	4	3	4	4	3	4	4	1	1	1	1	1	1	1	1	1	1
3	2	2	2	1	1	3	1	2	0	0	0	0	0	0	0	0	0	0	0	0	0	0	0	0	0	0	0	0	0	3	3	1	1	1	3	1	3	3	1	1	1	1	1	1	1	1	1	1	1
4	1	1	1	2	1	3	1	2	0	0	0	0	0	0	0	0	0	0	0	0	0	0	0	0	0	0	0	0	0	3	2	2	2	2	3	2	3	3	2	1	1	1	1	1	1	1	1	1	1
3	2	1	2	1	1	2	2	2	0	0	0	0	0	0	0	0	0	0	0	0	0	0	0	0	0	0	0	0	0	3	3	3	3	3	3	3	3	3	3	1	1	1	1	1	1	1	1	1	1
6	1	2	1	3	3	3	0	3	0	0	0	0	0	1	1	1	0	0	0	1	0	0	0	0	0	0	0	0	0	4	4	4	4	4	4	4	4	4	4	3	3	3	3	3	3	3	3	3	3
6	1	1	1	4	4	4	3	3	0	0	0	0	1	2	1	0	1	1	2	2	0	0	0	0	0	0	0	0	0	3	2	2	2	2	3	2	2	3	2	1	1	1	1	1	1	3	1	1	2
6	1	2	2	2	1	1	0	0	1	0	0	0	0	0	0	0	0	0	0	0	1	0	0	0	1	0	0	0	0	2	2	2	3	2	3	3	1	1	1	1	1	1	1	1	1	1	1	1	1
1	1	2	1	1	1	3	1	2	1	0	0	0	0	0	0	0	1	0	0	0	0	0	0	0	0	0	0	0	0	3	2	2	2	2	2	3	3	3	2	1	1	1	1	1	1	1	1	1	1
3	1	2	2	2	1	1	1	2	1	0	0	0	1	0	0	0	0	0	0	1	0	0	0	1	0	0	0	0	0	3	3	2	2	2	3	3	2	3	2	1	1	1	1	1	1	1	1	1	1
4	2	2	2	1	1	2	2	2	1	0	0	0	1	1	0	2	0	0	0	1	0	0	0	0	0	0	0	0	0	3	3	2	2	2	2	2	2	3	2	3	2	1	1	1	1	1	1	1	1
4	2	2	2	1	1	1	1	0	0	0	1	0	0	0	0	0	0	0	0	0	0	0	0	0	0	0	0	0	0	3	3	3	3	3	3	3	3	3	3	3	2	3	3	3	3	3	3	3	3
4	1	1	1	2	4	3	1	1	0	0	1	0	0	0	1	1	0	0	0	0	0	0	1	1	0	0	0	0	0	3	2	2	3	3	3	3	3	3	3	3	3	3	3	3	1	1	1	3	4
4	1	1	1	2	1	1	2	1	0	0	1	0	1	0	0	0	0	0	0	1	0	0	0	0	0	0	0	0	0	3	3	3	2	3	3	3	2	2	2	3	1	1	1	1	1	1	1	1	1
4	1	2	1	1	1	4	1	2	0	0	1	0	0	0	1	0	0	0	0	0	0	0	0	0	0	0	0	0	0	2	2	2	2	2	2	2	2	2	2	3	3	3	3	3	1	1	1	1	1
6	2	2	1	1	1	4	2	2	0	0	1	0	1	1	1	1	0	0	0	0	0	0	0	0	0	0	0	0	0	2	2	2	2	2	2	2	2	2	2	4	4	4	4	4	3	3	3	3	3
6	1	2	1	4	2	4	1	3	0	0	1	0	3	1	1	4	0	0	0	0	0	0	0	0	0	0	0	0	0	2	2	1	2	2	3	3	2	3	2	1	1	1	1	1	1	1	1	1	1
6	2	2	2	1	1	2	1	0	1	0	1	0	1	1	0	0	0	0	0	1	0	0	0	0	0	0	0	0	0	3	2	2	2	2	2	3	3	3	2	3	3	3	3	3	3	3	1	1	1
1	2	2	2	1	1	2	3	0	2	2	1	0	2	0	2	0	0	0	0	0	0	0	0	0	0	0	0	0	0	4	4	3	3	3	3	3	3	3	3	3	3	3	3	3	3	3	3	3	3
6	1	2	1	2	2	1	1	1	0	0	2	0	0	0	1	0	4	0	0	1	1	0	1	1	1	0	0	0	0	4	2	1	1	1	4	3	2	3	1	1	1	1	1	1	1	1	1	1	1
5	2	2	1	1	2	2	1	1	2	0	2	0	0	0	0	0	0	0	0	0	0	0	0	0	0	0	0	0	0	2	2	1	2	2	2	2	3	2	2	1	1	1	1	1	1	1	1	1	1
5	2	2	1	1	1	2	2	2	1	1	2	0	1	1	0	0	0	0	0	1	0	0	0	1	0	0	0	0	0	3	2	2	2	3	2	2	3	3	3	2	2	2	2	2	2	2	2	2	2
5	2	1	1	1	2	2	3	0	2	2	2	0	1	0	0	0	0	0	2	2	0	0	0	0	0	0	0	0	0	3	3	2	2	2	3	3	2	3	2	1	1	1	1	1	1	1	1	1	1
5	2	2	1	1	1	3	2	2	0	0	3	0	0	0	1	1	0	0	0	0	3	0	0	0	0	0	0	0	0	3	2	2	2	2	3	3	3	3	2	1	1	1	1	1	1	1	1	1	1
5	1	1	1	3	4	4	2	3	0	1	3	0	0	0	1	3	0	1	0	1	0	0	0	0	0	0	0	0	0	3	2	2	3	4	3	3	3	3	4	1	1	1	1	1	1	1	1	1	1
5	2	2	1	1	1	2	0	0	0	0	0	1	1	0	1	0	0	0	0	1	0	0	0	0	0	0	0	0	0	4	3	3	3	3	3	3	3	3	3	1	1	1	1	1	1	1	1	1	1
5	2	2	2	2	1	2	1	1	1	0	0	1	0	1	0	1	0	0	0	0	0	0	0	1	0	0	0	0	0	3	3	3	2	2	3	3	3	3	3	3	3	3	3	3	3	3	3	3	3
5	2	2	2	2	1	3	1	1	0	0	1	1	1	1	1	0	0	1	0	1	1	0	1	0	0	0	0	0	0	3	3	2	2	2	3	2	2	3	2	3	3	3	3	3	3	3	3	3	3
3	2	2	1	4	2	3	1	1	1	0	1	1	1	1	0	1	0	0	1	1	0	0	0	1	0	0	0	0	0	3	2	2	2	2	3	2	3	3	2	1	1	1	1	1	1	1	1	1	1
4	1	2	1	2	2	2	1	1	1	1	1	1	1	1	2	1	0	1	1	4	3	0	0	0	0	0	0	0	0	3	3	3	3	3	3	3	3	3	3	4	4	4	4	4	3	3	1	1	1
6	2	2	1	1	1	2	1	1	1	1	1	1	1	0	1	0	0	0	0	1	2	0	0	0	0	0	0	0	0	3	3	3	3	3	3	3	3	4	3	3	3	3	3	3	3	3	2	2	1
6	2	1	1	1	3	3	2	2	1	1	1	1	2	2	1	2	0	0	0	0	1	0	0	0	0	0	0	0	0	3	3	3	3	3	3	3	3	3	3	1	1	1	1	1	1	1	1	1	1
6	1	2	1	3	3	1	2	1	2	1	1	0	2	0	1	1	0	0	0	1	1	1	1	1	1	0	0	0	0	3	3	3	3	3	3	3	3	2	2	3	3	3	3	3	3	3	3	3	3
6	2	2	2	1	1	1	4	2	2	2	1	0	3	2	2	1	1	1	1	4	1	1	1	1	1	0	0	0	0	3	3	3	2	2	3	2	3	3	2	1	1	1	1	1	1	1	1	1	1
2	1	2	2	1	1	2	2	1	0	0	1	1	1	2	1	1	2	1	2	2	0	1	2	0	0	0	0	0	0	3	3	3	3	3	3	3	3	3	3	3	2	3	3	3	3	3	3	3	3
6	2	2	1	2	1	2	2	1	1	0	1	1	2	2	0	1	0	4	1	1	3	1	1	1	1	0	0	0	0	3	3	3	3	2	3	3	3	3	2	1	1	1	1	1	1	1	1	1	1
2	2	2	1	4	4	3	1	2	1	1	1	1	1	0	1	1	0	0	0	1	1	1	0	0	0	0	0	0	0	4	4	3	4	4	4	4	4	4	4	1	1	1	1	1	1	1	1	1	1
5	2	2	1	1	1	1	3	2	1	1	1	1	2	1	2	1	0	0	1	3	2	1	0	0	0	0	0	0	0	2	2	2	2	2	3	2	2	2	2	4	4	4	4	4	2	2	2	2	2
5	1	1	1	1	1	2	0	1	1	1	2	1	1	1	1	1	1	1	1	1	1	1	1	0	0	0	0	0	0	3	3	2	3	2	3	3	2	3	3	2	2	2	2	2	2	2	2	2	2
3	2	2	1	4	4	3	1	2	0	0	2	2	1	1	2	2	0	1	1	1	0	1	1	1	1	0	0	0	0	3	3	3	3	3	3	3	3	3	3	2	2	2	2	2	2	4	1	1	1
5	1	1	1	2	2	4	0	2	2	2	2	2	4	4	4	4	4	4	3	4	1	2	0	0	0	1	0	0	0	3	3	2	4	2	3	3	4	4	4	1	2	1	1	2	2	3	4	3	4
5	2	2	2	2	2	3	4	3	2	1	4	2	3	3	4	4	1	4	4	4	1	2	2	2	2	0	0	0	0	3	3	2	2	2	3	3	2	3	2	3	3	3	3	3	3	3	3	3	3
1	2	2	2	1	1	2	1	1	1	0	0	0	0	0	0	0	0	0	0	0	0	0	0	0	0	0	1	0	0	3	1	2	2	2	2	3	3	3	3	3	1	2	1	1	2	2	2	2	2
5	1	2	1	4	4	4	1	0	0	1	1	0	1	2	1	1	0	0	2	1	2	0	0	0	0	0	1	0	0	3	2	1	2	2	4	2	2	2	2	1	1	1	1	1	1	1	1	1	1
5	2	2	1	1	1	2	1	3	1	0	1	1	1	2	0	3	0	0	0	1	0	0	0	0	0	0	1	0	0	3	2	3	2	2	3	2	3	3	3	2	1	1	1	1	1	1	2	2	1
5	2	2	1	2	2	1	0	3	1	1	1	1	4	2	0	0	0	1	1	2	1	0	0	0	0	0	1	0	0	4	3	3	3	2	4	4	3	3	3	1	1	1	1	1	1	2	1	1	1
5	2	2	2	1	1	2	1	0	1	0	0	0	0	0	0	0	0	0	0	0	0	0	0	0	0	0	2	0	0	3	2	2	1	2	3	2	2	3	1	3	3	1	4	3	1	4	1	1	1
5	2	2	2	1	1	2	0	1	0	0	0	0	2	0	0	1	0	0	0	1	0	0	0	1	1	1	3	0	0	3	3	2	3	3	3	3	2	3	2	1	1	1	1	1	1	1	1	1	1
1	2	2	1	4	4	3	1	1	0	0	0	0	1	0	2	0	0	0	0	2	0	0	0	0	0	0	4	0	0	4	4	4	4	4	4	4	4	4	4	1	1	1	1	1	1	1	1	1	1
2	2	2	2	1	1	1	3	1	1	1	0	0	0	0	1	0	0	0	0	1	0	0	0	0	0	0	0	1	0	3	3	2	2	2	2	2	3	3	2	1	1	1	1	1	1	1	1	1	1
6	1	2	1	3	4	3	0	1	0	0	0	0	0	0	0	1	0	0	0	0	0	0	0	0	0	0	1	1	0	3	3	2	3	3	3	3	2	3	3	1	1	1	1	1	1	1	1	1	1
6	2	2	2	1	1	1	3	2	2	1	0	1	1	1	1	1	0	0	0	1	0	0	1	1	0	0	1	1	0	2	3	2	3	2	3	3	3	3	2	3	3	2	2	3	4	5	4	3	3
6	1	1	2	1	1	2	0	0	1	0	0	0	1	0	0	0	0	0	0	1	0	0	0	1	0	0	0	2	0	2	2	2	2	2	2	2	2	2	2	3	3	3	4	4	3	3	3	3	3
6	2	2	2	2	1	3	0	2	1	1	1	1	1	1	1	1	0	0	0	0	0	0	1	1	1	0	0	3	0	2	3	2	1	1	1	1	1	1	1	3	1	1	1	1	1	1	1	1	1
6	2	2	1	2	2	3	0	0	0	1	2	1	1	0	1	1	0	2	0	0	2	0	1	1	1	0	0	0	1	4	3	4	3	3	4	3	3	3	3	1	2	2	1	2	1	2	1	2	2
2	2	2	1	2	3	3	1	0	0	0	0	0	1	1	2	0	0	1	0	1	0	0	0	0	0	1	0	1	1	4	4	4	4	4	4	4	4	4	4	4	1	1	3	1	1	1	1	4	4
6	1	2	1	1	1	4	0	1	0	0	0	0	1	0	0	1	0	1	1	1	0	0	0	0	0	1	1	1	1	2	3	2	2	3	3	3	2	3	2	1	1	1	1	1	1	1	1	1	1
1	1	2	1	2	2	3	1	1	0	0	0	0	0	2	1	1	0	0	0	0	1	0	0	1	0	1	1	1	1	3	2	2	2	2	3	2	2	3	2	1	1	1	1	1	1	1	1	1	2
6	2	2	2	1	1	1	1	1	0	0	0	0	0	0	0	1	0	1	0	0	0	0	0	2	1	1	1	1	1	3	2	2	2	2	2	2	2	3	2	1	1	1	1	1	1	1	1	1	1
6	2	2	2	1	1	2	0	2	0	0	0	0	1	0	0	2	0	1	0	1	0	0	0	1	0	1	1	1	1	3	3	1	2	2	2	2	2	2	2	1	1	1	1	1	1	1	1	1	1
1	1	2	1	1	1	3	2	2	0	0	0	0	2	1	0	0	0	2	0	0	0	0	0	1	0	1	1	1	1	2	1	2	2	2	2	2	3	3	2	1	1	1	1	1	1	1	1	1	1
1	1	1	1	2	2	1	3	4	0	0	0	0	4	1	3	2	0	1	3	4	4	0	2	0	0	1	1	1	1	4	3	3	3	2	3	3	3	3	3	1	1	1	1	1	1	1	1	1	1
4	1	1	1	2	3	3	1	0	0	0	1	0	1	0	0	0	0	0	0	1	0	0	0	1	0	1	1	1	1	3	3	2	2	2	3	3	3	3	3	1	1	1	1	1	1	1	1	1	1
4	1	2	1	1	1	2	1	1	0	0	1	0	1	1	1	1	0	0	0	1	1	0	0	1	0	1	1	1	1	3	2	3	3	2	2	3	3	3	2	1	1	1	1	1	3	3	3	1	1
3	1	2	1	2	4	2	2	1	0	0	1	0	2	1	1	1	0	2	0	1	0	0	0	0	0	1	1	1	1	4	3	1	3	2	4	4	3	3	3	1	1	1	1	1	1	1	1	1	1
6	1	2	1	1	1	1	0	2	0	0	1	0	2	1	1	2	0	2	0	1	0	0	0	0	0	1	1	1	1	3	3	2	3	2	3	3	3	3	2	1	2	2	2	2	2	2	2	2	2
2	1	1	1	4	3	2	1	1	1	1	1	0	1	3	2	2	0	3	2	1	1	0	1	1	1	1	1	1	1	3	3	2	3	3	4	2	2	3	2	3	1	1	2	2	2	2	2	2	2
3	2	2	1	4	4	2	3	1	1	1	1	0	1	0	0	0	0	0	0	1	0	0	0	0	0	1	1	1	1	2	2	2	3	2	3	3	2	3	2	1	1	1	1	1	1	1	1	1	1
6	2	2	1	3	3	1	1	2	1	1	1	0	2	2	0	1	0	2	0	0	0	0	2	2	0	1	1	1	1	3	3	2	2	2	3	3	3	3	2	2	2	2	2	2	2	2	2	2	2
3	2	2	2	1	1	1	2	2	1	1	1	0	0	0	2	1	1	0	0	0	0	0	0	0	0	1	1	1	1	4	4	4	4	4	4	4	4	4	4	1	1	2	2	1	1	1	1	1	1
2	1	2	1	1	1	2	1	2	0	0	2	0	3	0	3	1	0	0	2	2	0	0	0	0	0	1	1	1	1	3	2	2	1	1	3	3	2	3	2	1	1	1	1	1	1	1	1	1	3
5	2	2	2	1	1	1	1	0	0	0	1	1	1	0	0	1	0	0	1	0	0	0	0	0	1	1	1	1	1	3	2	1	2	2	3	2	2	3	1	3	3	3	3	3	4	3	3	3	3
5	2	2	2	2	1	3	1	1	0	0	1	1	1	1	1	0	0	0	1	1	0	0	0	1	0	1	1	1	1	3	3	3	3	2	3	2	2	3	2	3	3	2	2	3	1	1	1	1	1
2	2	2	1	1	1	3	1	0	1	1	1	1	1	3	1	0	0	0	0	0	0	0	0	1	1	1	1	1	1	3	3	2	3	3	4	3	3	3	3	3	3	3	3	3	3	3	3	3	3
5	2	2	1	4	1	2	1	2	1	1	1	1	2	2	1	1	0	1	1	1	0	0	1	1	1	1	1	1	1	3	3	2	2	2	2	2	2	2	2	1	1	1	1	1	1	1	1	1	1
5	2	2	1	4	3	3	0	1	0	0	2	1	0	0	0	1	0	0	0	1	0	0	0	1	0	1	1	1	1	3	3	2	2	2	2	2	2	3	2	1	1	1	1	1	2	2	3	3	2
3	2	2	1	2	2	3	1	3	1	1	2	1	4	2	3	0	4	1	1	4	0	0	4	4	4	1	1	1	1	4	4	4	4	4	4	4	4	4	4	5	5	4	3	3	1	1	1	4	1
2	2	2	1	1	1	2	1	1	2	2	2	2	1	1	1	1	1	1	1	1	0	0	0	1	0	1	1	1	1	2	2	1	2	1	2	2	2	2	2	3	3	3	3	3	3	3	3	3	3
5	2	2	2	1	1	3	2	3	2	2	2	2	1	0	0	3	2	0	0	1	0	0	0	3	3	1	1	1	1	3	2	2	2	2	3	2	3	3	2	2	2	2	3	3	4	2	2	3	1
5	2	1	2	2	1	2	2	1	0	0	0	0	2	4	1	2	2	2	3	1	1	1	1	1	1	1	1	1	1	2	3	2	3	2	2	2	2	4	4	1	1	1	1	1	1	1	1	1	1
1	1	1	1	3	2	2	0	1	1	0	0	0	1	1	1	1	1	0	1	1	0	1	1	1	1	1	1	1	1	3	3	2	2	2	3	2	2	3	2	1	1	1	1	1	1	1	1	1	1
2	2	2	1	2	2	3	2	3	1	1	1	0	1	1	1	2	0	0	1	1	0	1	0	1	0	1	1	1	1	2	2	2	3	2	2	3	3	2	1	1	1	1	3	2	1	2	2	1	1
5	1	2	2	1	1	1	1	1	0	0	1	1	1	1	1	1	1	1	1	1	1	1	1	1	1	1	1	1	1	3	3	2	2	2	3	2	3	3	2	3	2	2	2	2	2	2	1	1	2
5	2	2	1	1	1	2	1	1	1	1	1	1	1	1	1	1	1	1	1	1	1	1	1	1	1	1	1	1	1	3	3	3	3	3	3	3	3	3	3	3	3	3	3	3	3	3	3	3	3
2	1	2	1	2	1	3	1	1	1	1	1	1	1	1	1	1	1	1	1	1	1	1	1	1	1	1	1	1	1	3	3	3	3	3	3	3	3	3	3	2	2	2	2	2	2	2	2	2	2
4	1	2	2	1	1	3	2	2	1	1	1	1	1	2	1	1	1	1	1	1	1	1	1	1	1	1	1	1	1	3	3	2	2	2	2	2	2	2	2	2	2	2	2	2	2	2	2	2	2
2	2	2	2	1	1	3	0	2	1	1	2	2	2	2	1	0	2	2	0	1	1	1	1	1	0	1	1	1	1	3	3	2	2	2	2	2	3	3	2	2	2	2	1	1	1	1	1	1	1
4	2	2	1	2	1	1	1	2	1	1	3	2	2	4	4	3	3	4	4	4	0	1	1	1	1	1	1	1	1	4	3	2	3	3	4	3	3	3	3	1	1	1	1	1	1	1	1	1	1
4	2	2	1	4	3	3	2	2	1	1	1	1	1	2	1	2	0	1	1	0	1	2	2	2	2	1	1	1	1	3	3	2	2	2	3	3	3	3	2	3	3	3	2	2	2	2	1	1	2
4	2	2	1	1	1	2	2	3	2	2	2	1	3	1	3	2	1	1	2	3	2	2	2	1	1	1	1	1	1	3	3	3	3	3	3	3	3	3	3	4	4	3	4	3	3	3	3	3	3
2	2	2	1	1	2	3	2	1	0	0	0	0	1	0	0	0	0	0	2	2	0	0	0	0	0	2	2	2	2	3	4	2	2	2	2	2	3	3	2	4	4	4	4	4	2	3	3	3	1
2	2	1	2	1	1	2	1	2	0	0	1	0	0	0	0	0	0	0	0	0	0	0	0	0	0	2	2	2	2	3	3	2	2	2	3	3	3	3	2	3	1	2	1	1	1	2	1	1	1
4	2	2	1	1	1	2	1	2	1	1	1	1	2	2	1	2	0	0	0	1	0	0	0	3	0	2	2	2	2	2	3	1	2	2	3	2	3	3	2	3	2	2	2	2	2	2	2	2	2
1	2	2	1	2	3	3	2	2	2	2	2	2	2	2	2	0	2	0	0	0	0	0	0	2	2	2	2	2	2	3	3	3	3	3	3	3	3	3	3	3	3	3	3	3	3	3	3	3	3
3	1	1	1	4	4	4	1	2	3	3	3	2	2	2	2	1	2	0	1	2	1	0	1	1	1	2	2	2	2	4	4	4	4	4	4	4	3	3	4	2	2	2	3	2	2	2	1	2	2
4	2	2	1	2	4	3	1	2	0	0	0	0	1	2	2	2	2	2	1	2	0	1	1	1	1	2	2	2	2	3	4	3	3	2	3	2	3	3	2	1	1	1	1	1	1	2	1	1	1
2	1	1	1	2	2	2	2	3	1	1	1	0	2	0	2	3	0	1	2	2	0	1	1	1	1	2	2	2	2	3	3	2	2	2	2	2	2	3	2	2	1	1	2	2	1	3	1	1	3
3	2	2	1	4	2	2	2	2	1	1	4	0	0	0	1	1	0	0	1	1	0	1	1	1	1	2	2	2	2	3	3	2	2	3	4	3	3	3	2	1	1	1	1	1	1	1	1	1	1
4	1	1	1	1	1	3	0	1	0	0	1	1	1	1	1	1	1	1	1	1	1	1	1	1	1	2	2	2	2	3	3	3	3	3	3	3	3	3	3	3	3	3	3	3	3	3	3	3	3
4	1	2	2	2	1	1	2	3	1	1	1	1	2	2	2	2	2	0	1	2	2	1	1	1	1	2	2	2	2	3	3	3	3	2	3	3	3	3	3	1	1	1	1	1	1	2	1	1	1
4	1	2	1	1	1	2	4	4	1	1	1	2	3	1	2	3	0	4	2	2	0	1	1	1	1	2	2	2	2	2	3	2	2	2	2	3	2	3	2	1	1	1	1	1	1	1	1	1	1
4	2	2	1	1	1	4	2	3	1	1	2	1	2	2	2	2	2	2	2	2	2	2	2	1	1	2	2	2	2	2	2	2	2	2	2	2	2	2	2	2	2	2	2	2	2	2	1	2	2
4	2	2	2	1	1	2	3	3	2	2	2	2	2	0	2	2	0	0	3	3	2	2	0	0	0	2	2	2	2	2	2	2	2	2	2	2	2	2	2	1	1	1	1	1	1	1	1	1	1
5	2	1	1	3	4	2	3	4	4	4	4	4	2	2	4	4	4	4	0	4	4	3	0	0	0	2	2	2	2	3	3	3	3	3	3	3	3	3	2	1	1	1	1	1	1	1	1	1	1
3	2	2	1	1	1	2	1	1	1	0	0	0	0	2	0	0	0	2	0	0	0	0	0	0	0	0	0	4	4	3	2	2	2	3	3	2	3	3	2	3	4	4	4	4	1	1	1	1	1
3	2	2	2	1	1	3	2	3	1	0	1	0	3	3	0	0	1	2	2	2	0	0	1	1	1	0	0	4	4	3	1	2	2	3	2	2	3	3	3	1	1	1	1	1	1	1	1	1	1
3	1	2	1	1	1	4	4	4	2	2	3	4	4	4	4	4	4	4	4	4	4	4	0	4	4	4	4	4	4	3	3	2	3	2	3	3	4	4	3	5	5	5	5	4	1	1	1	5	5
3	1	2	2	2	1	3	4	4	0	0	4	4	4	4	4	4	4	4	4	4	4	0	4	4	4	2	2	2	2	4	4	4	4	4	4	4	4	4	4	1	1	1	1	1	1	1	1	1	4
3	2	2	1	2	1	2	2	1	0	0	0	0	0	0	0	0	0	0	0	0	0	0	0	0	0	0	0	0	0	3	3	3	3	2	3	2	2	3	2	1	1	1	1	1	1	1	1	1	1
3	2	2	2	1	1	2	1	0	1	0	0	1	0	1	1	1	0	0	0	0	0	0	0	1	0	0	0	0	0	3	2	2	2	2	3	2	3	3	2	1	1	1	1	1	1	1	1	1	1
3	1	2	2	1	1	1	0	0	0	0	1	0	0	0	0	0	0	0	0	0	0	0	0	0	0	0	0	0	0	3	3	2	2	2	3	2	3	3	2	2	1	1	1	1	1	1	1	1	1
2	1	1	1	1	3	3	0	0	0	0	0	0	0	0	0	0	0	0	0	0	0	0	0	0	0	0	0	0	0	1	2	2	2	2	2	2	3	3	2	1	1	1	1	1	1	1	1	1	1
4	1	2	2	1	1	2	0	0	0	0	0	0	0	0	0	0	0	0	0	0	0	0	0	0	0	0	0	0	0	2	2	2	2	2	2	2	2	2	2	1	1	1	1	1	1	1	1	1	1
5	1	2	2	1	3	2	0	0	0	0	0	0	0	2	0	0	0	0	0	0	0	0	0	3	0	0	0	0	0	2	2	1	1	1	3	3	3	3	2	1	1	1	1	1	1	1	1	1	1
3	2	2	2	3	3	2	0	0	0	0	0	0	0	0	0	0	0	0	0	0	0	0	0	0	0	0	0	0	0	2	1	3	2	2	3	2	3	3	2	1	1	1	1	1	1	1	1	1	1
3	1	2	1	1	1	1	0	0	0	0	0	0	0	0	0	0	0	0	0	0	0	0	0	0	0	0	0	0	0	3	3	2	2	2	2	2	2	3	2	3	3	3	3	3	3	3	3	3	3
5	2	2	1	1	1	2	0	0	0	0	0	0	0	0	0	0	0	0	0	0	0	0	0	0	0	0	0	0	0	3	2	2	2	2	3	3	2	3	2	2	1	1	1	1	1	1	1	3	2
5	1	2	2	3	2	2	0	0	0	0	0	0	0	0	0	0	0	0	0	0	0	0	0	0	0	0	0	0	0	3	2	2	2	2	3	3	3	3	2	2	2	2	2	2	2	2	2	2	2
5	1	1	2	2	1	3	0	0	0	0	0	0	0	2	0	0	0	0	0	0	0	0	0	0	0	0	0	0	0	3	3	3	3	2	3	3	3	3	3	2	2	2	2	2	2	2	2	3	3
5	1	1	1	2	1	3	0	0	0	0	0	0	0	0	0	0	0	0	0	0	0	0	0	0	0	0	0	0	0	3	3	3	3	3	3	3	3	3	3	2	2	2	2	2	2	2	2	2	2
5	1	2	1	2	2	4	0	0	0	0	0	0	0	0	0	0	0	0	0	0	0	0	0	0	0	0	0	0	0	3	3	3	3	3	3	3	3	3	3	2	2	2	2	2	1	1	1	1	1
3	2	2	1	2	1	2	0	0	0	0	0	0	0	2	0	0	0	0	0	0	0	0	0	0	0	0	0	0	0	3	3	2	3	4	2	2	3	4	4	1	1	1	1	1	1	1	1	1	1
5	2	2	1	1	1	2	0	0	0	0	0	0	0	0	0	0	0	0	0	0	0	0	0	0	0	0	0	0	0	3	3	3	2	3	4	3	2	3	2	1	1	1	1	1	1	1	1	1	1
5	1	2	2	1	1	2	0	0	0	0	0	0	0	0	0	0	0	0	0	0	0	0	0	0	0	0	0	0	0	3	3	2	2	1	2	3	3	3	3	1	1	1	1	1	1	1	1	1	1
4	2	2	2	1	1	2	0	0	0	0	0	0	0	0	0	0	0	0	0	0	0	0	0	0	0	0	0	0	0	3	4	3	2	3	3	3	3	3	2	1	1	1	1	1	1	2	1	1	2
3	1	1	2	1	1	2	0	0	0	0	0	0	0	0	0	3	0	0	0	0	0	0	0	0	0	0	0	0	0	3	3	1	1	1	1	1	1	1	1	1	1	1	1	1	1	3	1	1	1
4	1	2	2	2	1	3	0	0	0	0	0	0	0	1	0	0	0	0	0	0	0	0	0	0	0	0	0	0	0	3	3	2	3	3	3	3	3	3	3	1	1	1	1	1	1	2	1	1	1
3	2	1	1	4	4	3	0	0	0	0	0	0	0	0	0	0	0	0	0	0	0	0	0	0	0	0	0	0	0	3	3	2	2	2	3	3	3	3	2	1	1	1	1	1	1	1	1	1	1
4	2	2	2	1	1	2	0	0	0	0	0	0	1	0	0	0	0	0	0	0	0	0	0	0	0	0	0	0	0	3	2	2	2	2	3	3	3	3	3	1	1	1	1	1	1	1	1	1	1
4	1	2	1	2	1	3	0	0	0	0	0	0	0	0	0	0	0	0	0	0	0	0	0	0	0	0	0	0	0	3	3	4	4	3	4	4	4	4	4	1	1	1	1	1	1	1	1	1	1
5	2	2	2	2	1	1	0	0	0	0	0	0	0	0	0	0	0	1	0	0	0	0	0	0	0	0	0	0	0	3	3	2	2	2	3	3	3	3	3	1	1	1	1	1	1	3	1	1	2
5	2	2	2	1	1	3	0	0	0	0	0	0	0	1	0	0	0	0	0	0	0	0	0	0	0	0	0	0	0	3	3	3	3	3	3	3	3	3	3	1	1	1	1	1	1	1	1	1	1
5	2	2	2	1	1	1	0	0	0	0	0	0	0	0	0	0	0	0	0	0	0	0	0	0	0	0	0	0	0	3	3	2	2	2	2	2	3	3	3	1	1	1	1	1	1	1	1	1	1
5	1	2	2	1	1	1	0	0	0	0	0	0	0	0	0	0	0	0	0	0	0	0	0	0	0	0	0	0	0	3	3	2	2	2	3	3	3	3	2	1	1	1	1	1	1	1	1	1	1
5	2	2	1	3	3	2	0	0	0	0	0	0	0	0	0	0	0	0	0	0	0	0	0	0	0	0	0	0	0	3	2	2	3	2	3	3	3	3	3	1	1	1	1	1	1	1	1	1	1
5	1	2	1	1	2	3	0	0	0	0	0	0	0	0	0	0	0	0	0	0	0	0	0	0	0	0	0	0	0	3	2	3	3	2	3	3	3	3	2	1	1	1	1	1	1	1	1	1	1
5	2	2	1	4	3	3	0	0	0	0	0	0	0	0	0	0	0	0	0	0	0	0	0	0	0	0	0	0	0	3	2	3	3	2	3	3	3	3	3	1	1	1	1	1	1	1	1	1	1
3	1	2	2	4	3	3	0	0	0	0	0	0	0	0	0	0	0	0	0	0	0	0	0	0	0	0	0	0	0	3	2	2	2	2	3	2	2	2	2	1	1	1	1	1	1	1	1	1	1
3	1	2	1	3	2	3	0	0	0	0	0	0	0	0	0	0	0	0	0	0	0	0	0	0	0	0	0	0	0	3	3	2	2	3	3	3	3	3	2	1	1	1	1	1	1	1	1	1	1
5	1	2	2	1	1	3	0	0	0	0	0	0	0	0	0	0	0	0	0	0	0	0	0	0	0	0	0	0	0	3	3	3	3	3	3	3	3	3	3	1	1	1	2	1	1	1	1	1	1
5	1	2	1	1	1	1	0	0	0	0	0	0	0	0	0	0	0	0	0	0	0	0	0	0	0	0	0	0	0	3	3	3	3	3	3	3	3	3	3	1	1	1	1	1	1	1	1	1	1
5	1	2	2	1	1	2	0	0	0	0	0	0	0	0	0	0	0	0	0	0	0	0	0	0	0	0	0	0	0	3	3	3	3	3	3	3	3	3	3	1	1	1	1	1	1	1	1	1	1
5	1	2	1	1	1	3	0	0	0	0	0	0	0	0	0	0	0	0	0	0	0	0	0	0	0	0	0	0	0	3	3	3	3	3	3	3	2	3	2	1	1	1	1	1	1	1	1	1	1
2	2	2	1	1	1	3	0	0	0	0	0	0	0	0	0	0	0	0	0	0	0	0	0	0	0	0	0	0	0	3	3	2	2	2	2	2	3	3	2	1	1	1	1	1	1	1	1	1	1
4	1	2	1	2	2	3	0	0	0	0	0	0	0	0	0	0	0	0	0	0	0	0	0	0	0	0	0	0	0	3	3	3	3	3	3	3	3	3	3	1	1	1	1	1	1	1	1	1	1
2	1	2	1	4	1	4	0	0	0	0	0	0	0	0	0	0	0	0	0	0	0	0	0	0	0	0	0	0	0	3	3	2	3	3	3	3	3	3	3	1	1	1	1	1	1	1	1	1	1
4	1	2	1	3	3	3	0	0	0	0	0	0	0	0	0	0	0	0	0	0	0	0	0	0	0	0	0	0	0	3	3	3	3	3	3	3	3	3	3	1	1	1	1	1	1	1	1	1	1
3	1	2	2	1	1	2	0	0	0	0	0	0	0	1	0	0	0	0	0	0	0	0	0	0	0	0	0	0	0	3	2	3	4	2	3	3	3	3	3	1	1	1	1	1	1	1	1	1	1
4	1	2	2	4	1	3	0	0	0	0	0	0	1	1	0	1	0	0	0	1	0	0	0	0	0	0	0	0	0	3	2	3	3	3	3	3	3	3	3	1	1	1	1	1	1	1	1	1	1
1	2	2	2	1	1	2	0	0	0	0	0	0	0	0	0	0	0	0	0	0	0	0	0	0	0	0	0	0	0	3	2	2	2	3	3	3	3	3	3	1	1	1	1	1	1	2	1	1	1
2	2	2	1	3	1	3	0	0	0	0	0	0	0	0	0	0	0	0	0	0	0	0	0	0	0	0	0	0	0	3	2	3	3	3	3	3	3	3	3	1	1	1	1	1	1	1	1	1	1
4	2	2	2	1	1	1	0	0	0	0	0	0	0	0	0	0	0	0	0	0	0	0	0	4	0	0	0	0	0	3	2	2	3	2	2	3	3	3	3	1	1	1	1	1	1	1	1	1	1
3	1	1	2	1	1	2	0	0	0	0	0	0	0	0	0	0	0	0	0	0	0	0	0	2	2	0	0	0	0	3	1	2	2	2	2	2	2	2	2	1	1	1	1	1	1	1	1	1	1
2	1	2	2	1	1	3	0	0	0	0	0	0	0	0	0	0	0	0	0	0	0	0	0	0	0	0	0	0	0	3	1	3	3	1	1	3	3	3	2	1	1	1	1	1	1	1	1	1	1
2	1	1	1	3	3	2	0	0	0	0	0	0	0	1	1	1	0	0	0	0	0	0	1	0	0	0	0	0	0	4	3	3	3	3	3	2	4	3	4	3	3	2	2	2	2	2	2	2	2
2	1	2	1	4	1	2	0	0	0	0	0	0	0	0	0	0	0	0	0	0	0	0	0	0	0	0	0	0	0	4	4	4	4	4	4	4	4	4	4	1	1	1	1	1	1	1	1	1	1
4	1	2	1	2	1	1	0	0	0	0	0	0	0	0	0	0	0	0	0	0	0	0	0	0	0	0	0	0	0	4	2	2	4	3	4	3	3	3	3	1	1	1	1	1	1	1	1	1	1
2	1	1	1	4	4	2	0	0	0	0	0	0	0	0	0	0	0	0	0	0	0	0	0	0	0	0	0	0	0	4	4	3	3	3	3	3	3	3	3	1	1	1	1	1	1	1	1	1	1
1	1	2	1	1	2	2	0	0	0	0	0	0	0	0	0	0	0	0	0	0	0	0	0	0	0	0	0	0	0	4	4	4	4	2	3	3	3	3	3	1	1	1	1	1	1	1	1	1	1
2	1	2	1	1	1	2	0	0	0	0	0	0	0	1	0	0	0	0	0	0	0	0	0	0	0	0	0	0	0	4	1	1	1	1	1	1	3	3	2	1	3	3	3	3	3	3	3	3	3
1	1	1	1	2	1	2	0	0	0	0	0	0	0	0	0	0	0	0	0	0	0	0	0	0	0	0	0	0	0	4	4	4	4	4	4	4	4	4	4	1	1	1	1	1	1	1	1	1	1
2	2	2	2	1	1	1	0	0	0	0	0	0	0	0	0	0	0	0	0	0	0	0	0	0	0	0	0	0	0	4	4	4	4	4	4	4	4	4	4	1	1	1	1	1	1	1	1	1	1
3	2	2	2	1	1	2	1	0	0	0	0	0	0	0	0	0	0	0	0	0	0	0	0	1	1	0	0	0	0	2	2	3	2	2	3	2	3	3	2	1	1	1	1	1	1	1	1	1	1
3	1	2	1	2	2	3	1	0	0	0	0	0	1	0	0	1	0	0	0	0	0	0	0	0	0	0	0	0	0	3	3	2	2	2	3	3	3	3	2	3	1	1	1	1	1	1	1	4	4
3	1	2	2	1	1	1	1	0	0	0	0	0	1	0	0	0	0	0	0	0	0	0	0	0	1	0	0	0	0	3	3	2	2	2	3	3	3	3	3	3	1	1	1	1	1	1	1	1	1
5	2	2	1	1	1	2	1	0	0	0	0	0	1	1	1	1	0	0	0	1	1	0	0	0	0	0	0	0	0	3	2	2	2	2	3	3	2	3	2	3	1	1	1	1	1	1	1	1	1
3	1	1	1	2	2	2	1	0	0	0	0	0	0	1	0	0	0	0	0	0	0	0	0	0	0	0	0	0	0	3	3	2	3	2	3	2	3	3	3	3	1	1	1	1	1	1	1	1	1
3	1	2	1	2	2	4	1	0	0	0	0	0	1	1	0	0	0	0	0	0	0	0	0	0	0	0	0	0	0	3	3	3	3	3	3	3	3	3	3	2	1	1	1	1	1	1	1	1	1
3	1	1	1	1	1	3	1	0	0	0	0	0	0	2	0	0	0	1	0	0	0	0	0	0	0	0	0	0	0	3	3	2	4	4	4	4	4	4	4	1	1	1	1	1	1	1	1	1	1
5	2	2	2	1	1	1	1	0	0	0	0	0	0	1	0	0	0	0	0	0	0	0	0	0	0	0	0	0	0	3	3	3	3	3	3	3	4	3	3	1	1	1	1	1	1	1	1	1	1
1	2	2	1	4	3	3	1	0	0	0	0	0	0	0	0	0	0	0	0	0	0	0	0	0	0	0	0	0	0	3	3	3	3	3	3	3	3	3	3	1	1	1	1	1	1	1	1	1	1
5	2	2	1	2	2	4	1	0	0	0	0	0	0	0	0	0	0	0	0	0	0	0	0	0	0	0	0	0	0	3	3	3	2	2	3	2	2	2	2	1	1	1	1	1	1	1	1	1	2
3	1	2	2	2	3	3	1	0	0	0	0	0	0	3	0	0	0	1	0	0	0	0	0	0	0	0	0	0	0	3	3	3	2	2	3	3	3	3	2	1	1	1	1	1	1	1	1	1	1
1	1	2	1	1	1	2	1	0	0	0	0	0	0	1	0	0	1	0	0	0	0	0	0	0	0	0	0	0	0	3	3	2	3	2	3	2	3	3	2	1	1	1	1	1	1	1	1	1	1
4	1	2	2	1	1	1	1	0	0	0	0	0	0	2	0	0	0	0	0	0	0	0	0	0	0	0	0	0	0	3	2	2	3	3	2	2	1	3	3	1	1	1	1	1	1	1	1	1	1
4	1	2	1	1	1	3	1	0	0	0	0	0	0	0	0	0	0	0	0	0	0	0	0	0	0	0	0	0	0	3	3	3	3	3	3	3	3	3	3	1	1	1	1	1	1	1	1	1	1
4	1	2	1	4	3	3	1	0	0	0	0	0	0	0	0	0	0	0	0	0	0	0	0	0	0	0	0	0	0	3	2	2	2	2	3	3	2	3	2	1	1	1	1	1	1	1	1	1	1
3	2	2	2	4	1	2	1	0	0	0	0	0	0	2	1	0	0	0	0	0	0	0	0	0	0	0	0	0	0	4	3	1	3	4	3	4	3	3	4	3	3	3	3	3	3	3	3	3	3
2	2	2	2	1	1	1	2	0	0	0	0	0	0	0	0	0	0	0	0	0	0	0	0	0	0	0	0	0	0	3	3	2	2	2	3	3	3	3	2	3	1	1	1	1	1	1	1	1	1
1	1	2	2	1	1	2	2	0	0	0	0	0	0	0	0	0	0	0	0	0	0	0	0	0	0	0	0	0	0	3	3	3	3	4	3	3	3	3	3	3	3	3	3	3	3	3	3	3	3
4	2	2	1	3	4	2	2	0	0	0	0	0	2	2	2	0	0	0	0	2	1	0	1	1	1	0	0	0	0	3	3	3	3	3	3	3	3	3	3	1	1	1	1	1	1	1	1	1	1
3	1	1	1	4	3	4	2	0	0	0	0	0	0	0	0	0	0	0	0	0	0	0	0	0	0	0	0	0	0	4	1	1	1	1	4	4	4	4	4	1	1	1	1	1	1	1	1	1	1
4	1	1	2	1	1	2	3	0	0	0	0	0	0	2	0	0	0	0	0	0	0	0	0	0	0	0	0	0	0	3	3	2	2	2	3	3	2	3	2	1	3	1	1	4	1	1	1	1	1
4	2	2	1	4	2	3	0	1	0	0	0	0	0	0	0	0	0	0	0	0	0	0	0	0	0	0	0	0	0	3	2	3	2	2	2	2	3	3	3	2	2	2	2	2	2	2	2	2	2
2	1	2	1	2	1	3	0	1	0	0	0	0	0	0	0	0	0	0	0	0	0	0	0	0	0	0	0	0	0	3	3	2	3	3	3	3	3	3	3	1	1	1	1	1	1	1	1	1	1
2	2	2	2	1	2	2	0	1	0	0	0	0	1	0	0	0	0	0	0	0	0	0	0	0	0	0	0	0	0	3	3	2	2	2	3	3	2	3	2	1	1	1	1	1	1	1	1	1	1
4	1	2	2	1	1	2	0	1	0	0	0	0	0	1	0	1	0	0	0	0	0	0	0	1	1	0	0	0	0	3	2	3	3	3	2	3	2	3	3	1	1	1	1	1	1	1	1	1	1
2	2	2	1	2	1	3	0	1	0	0	0	0	0	0	0	0	0	0	0	0	0	0	0	0	0	0	0	0	0	4	3	2	3	3	3	3	3	3	3	1	1	1	1	1	1	1	1	1	1
4	1	2	1	1	1	4	1	1	0	0	0	0	0	1	0	0	3	0	0	1	0	0	0	1	0	0	0	0	0	3	2	2	2	2	4	3	3	4	2	4	4	3	4	3	3	3	1	3	1
3	2	2	2	1	1	1	1	1	0	0	0	0	0	0	0	0	0	0	0	0	0	0	0	0	0	0	0	0	0	3	3	3	3	3	3	3	3	3	3	3	2	1	3	2	1	1	1	1	1
4	2	2	2	1	1	2	1	1	0	0	0	0	0	0	0	0	0	0	0	0	0	0	0	0	0	0	0	0	0	3	3	2	2	2	3	2	2	3	2	3	3	3	3	3	3	3	3	4	2
2	2	2	2	1	1	2	1	1	0	0	0	0	0	3	0	0	0	0	0	0	0	0	0	0	0	0	0	0	0	3	2	3	3	2	3	3	3	3	3	2	1	1	1	1	1	2	1	2	1
4	2	2	1	2	2	3	1	1	0	0	0	0	2	1	2	1	0	0	1	1	2	0	1	0	0	0	0	0	0	3	3	3	3	3	3	3	3	3	3	2	2	2	1	1	1	1	1	1	1
4	2	2	2	1	2	3	1	1	0	0	0	0	0	0	0	0	0	1	0	0	0	0	0	0	0	0	0	0	0	3	2	3	3	3	3	3	3	3	3	2	1	1	1	1	1	1	1	1	1
4	2	2	1	2	1	2	1	1	0	0	0	0	1	1	0	0	0	0	0	1	0	0	0	0	0	0	0	0	0	3	3	3	3	3	3	3	3	3	3	1	1	1	1	1	1	2	1	1	1
2	1	2	1	1	1	3	1	1	0	0	0	0	1	1	0	0	0	0	0	2	0	0	0	0	0	0	0	0	0	3	2	2	3	1	3	2	3	3	2	1	1	1	1	1	1	1	1	1	1
1	2	2	1	4	1	2	1	1	0	0	0	0	1	1	0	1	1	0	0	1	1	0	0	0	0	0	0	0	0	3	3	3	3	3	3	3	3	3	3	1	1	1	1	1	2	2	1	1	1
2	2	1	1	3	3	1	1	1	0	0	0	0	1	2	0	0	0	0	0	1	0	0	0	0	0	0	0	0	0	3	3	3	3	3	3	3	3	3	3	1	1	1	1	1	1	1	1	1	1
1	2	2	2	1	1	2	1	1	0	0	0	0	0	0	0	0	0	0	0	0	0	0	0	0	0	0	0	0	0	3	3	3	3	2	3	3	2	3	3	1	1	1	1	1	1	1	1	1	1
2	2	2	2	2	1	2	1	1	0	0	0	0	0	0	0	0	0	0	0	0	0	0	0	0	0	0	0	0	0	3	3	2	3	3	3	3	3	3	3	1	1	1	1	1	1	1	1	1	1
2	1	2	2	1	2	2	1	1	0	0	0	0	0	0	0	0	0	0	0	0	0	0	0	0	0	0	0	0	0	4	4	3	3	3	3	3	3	3	3	1	1	1	1	1	1	1	1	1	1
4	2	2	2	1	1	2	1	1	0	0	0	0	0	0	0	0	0	0	0	0	0	0	0	0	0	0	0	0	0	4	3	3	3	3	3	3	3	3	3	1	1	1	1	1	1	1	1	1	1
1	1	2	2	1	1	2	2	1	0	0	0	0	0	0	0	0	0	0	0	0	0	0	0	0	0	0	0	0	0	3	3	3	3	3	3	3	3	3	3	1	1	1	1	1	1	2	1	1	1
4	1	1	1	3	3	4	0	2	0	0	0	0	1	1	1	0	0	1	1	1	1	0	0	0	0	0	0	0	0	2	2	2	2	3	2	2	3	3	3	2	2	2	2	2	3	5	1	2	2
2	2	2	1	1	1	2	0	2	0	0	0	0	0	0	1	0	0	0	0	1	0	0	0	0	0	0	0	0	0	3	3	1	2	2	3	3	3	3	3	1	1	1	1	1	1	1	1	1	1
1	2	2	2	1	1	1	0	2	0	0	0	0	1	2	1	0	0	1	0	1	0	0	0	3	0	0	0	0	0	3	3	3	2	2	3	2	2	3	2	1	1	1	1	1	1	1	1	1	1
4	1	2	2	2	1	3	1	2	0	0	0	0	0	1	0	0	0	0	0	0	0	0	0	2	1	0	0	0	0	2	3	2	2	2	2	3	2	3	3	2	1	3	3	3	3	3	3	3	3
3	2	2	2	2	2	2	1	2	0	0	0	0	0	1	0	1	0	1	0	0	0	0	1	1	1	0	0	0	0	3	3	2	2	2	3	3	2	3	2	3	3	4	4	1	3	4	3	3	3
3	2	2	1	1	1	4	1	2	0	0	0	0	0	2	0	0	0	0	0	0	0	0	1	0	0	0	0	0	0	3	2	2	3	3	3	2	2	3	2	2	2	2	2	1	2	2	2	2	1
3	1	2	2	1	1	3	1	2	0	0	0	0	1	0	0	1	0	0	0	0	0	0	0	0	0	0	0	0	0	3	3	3	3	3	3	3	3	3	2	1	1	1	1	1	1	1	1	1	1
4	2	2	1	1	1	2	1	2	0	0	0	0	0	0	0	0	0	0	0	0	0	0	0	0	0	0	0	0	0	3	3	2	2	2	4	2	3	3	2	1	1	1	1	1	1	1	1	1	1
4	1	2	2	1	1	2	1	2	0	0	0	0	0	0	0	0	0	0	0	0	0	0	0	0	0	0	0	0	0	3	2	2	2	2	2	2	2	3	2	1	1	1	2	1	1	1	1	1	1
1	2	2	1	2	2	4	2	2	0	0	0	0	0	0	0	2	0	2	0	1	1	0	0	0	0	0	0	0	0	3	3	3	3	3	3	3	3	3	3	2	1	2	1	1	1	1	1	1	1
3	1	1	1	4	4	3	3	2	0	0	0	0	0	2	0	0	0	0	0	2	0	0	0	0	0	0	0	0	0	4	2	4	4	4	4	4	4	4	4	1	1	1	1	1	1	1	1	1	1
3	2	2	1	1	1	2	0	0	1	0	0	0	0	1	0	1	0	0	0	0	0	0	0	0	0	0	0	0	0	2	3	2	3	3	3	3	3	3	3	1	1	1	1	1	1	1	2	2	1
5	2	2	2	1	1	1	0	0	1	0	0	0	0	1	0	0	1	0	0	0	0	0	0	0	0	0	0	0	0	3	3	2	3	3	3	3	3	3	3	4	4	4	4	4	3	4	1	4	4
5	2	2	2	1	1	1	0	0	1	0	0	0	0	0	0	0	0	0	0	0	0	0	0	0	1	0	0	0	0	3	2	2	2	1	3	2	2	2	2	3	2	1	2	1	1	4	1	1	1
2	1	2	2	1	1	1	0	0	1	0	0	0	0	0	0	0	0	0	0	0	0	0	0	0	0	0	0	0	0	3	3	1	1	1	3	2	2	3	1	3	3	3	3	3	3	3	3	3	3
1	1	2	2	2	2	1	0	0	1	0	0	0	0	1	0	0	0	0	0	0	0	0	0	1	0	0	0	0	0	3	2	3	3	3	3	3	3	3	3	3	3	1	1	1	1	3	1	3	1
5	1	2	1	2	2	3	0	0	1	0	0	0	0	2	0	0	0	0	0	0	0	0	0	0	0	0	0	0	0	3	2	2	3	3	3	3	3	3	2	2	2	2	2	2	2	2	2	2	2
5	1	2	1	1	4	4	0	0	1	0	0	0	0	0	0	0	0	0	0	0	0	0	0	0	0	0	0	0	0	3	3	2	2	2	3	3	3	3	2	1	1	1	1	1	2	3	4	5	1
5	2	2	2	1	1	1	0	0	1	0	0	0	2	0	0	0	0	0	0	2	0	0	0	0	0	0	0	0	0	3	3	3	3	2	3	3	3	3	2	1	1	1	1	1	1	1	1	1	1
5	1	2	1	2	1	3	0	0	1	0	0	0	0	1	0	0	0	0	0	0	0	0	0	0	0	0	0	0	0	3	3	3	3	3	3	3	3	3	3	1	1	1	1	1	1	1	1	1	1
2	1	2	2	1	1	2	0	0	1	0	0	0	0	0	0	0	0	0	0	0	0	0	0	0	0	0	0	0	0	3	3	2	3	3	3	3	3	3	3	1	1	1	1	1	1	1	1	1	1
6	1	2	1	2	2	3	1	0	1	0	0	0	0	0	0	0	0	0	0	0	0	0	0	0	0	0	0	0	0	3	2	2	3	3	3	3	3	3	3	3	3	3	3	3	3	3	3	3	3
2	2	2	1	4	1	1	1	0	1	0	0	0	1	0	0	0	0	0	0	0	0	0	0	0	0	0	0	0	0	3	3	3	3	2	3	3	2	3	2	3	3	3	3	3	3	3	3	3	4
2	1	2	2	1	1	2	1	0	1	0	0	0	0	1	1	1	0	1	0	0	0	0	0	1	0	0	0	0	0	3	3	3	3	3	3	3	3	3	3	1	1	1	1	1	1	1	1	1	1
2	2	2	1	2	1	2	1	0	1	0	0	0	1	1	0	1	0	0	0	0	0	0	0	0	0	0	0	0	0	3	3	2	3	2	4	3	3	3	3	1	1	1	1	1	1	1	1	1	1
4	2	2	2	2	1	4	0	1	1	0	0	0	1	0	0	0	0	0	0	0	0	0	0	0	0	0	0	0	0	3	3	3	3	3	3	3	3	3	3	4	4	4	4	4	3	1	1	1	1
4	1	2	1	1	1	2	0	1	1	0	0	0	1	0	0	0	0	0	0	0	0	0	0	0	0	0	0	0	0	3	2	3	2	2	3	2	2	3	2	3	2	2	2	2	2	2	2	2	2
3	2	2	1	1	2	3	0	1	1	0	0	0	0	0	1	0	1	0	0	0	0	0	0	0	0	0	0	0	0	3	3	3	3	3	3	3	3	3	3	2	2	2	2	2	1	1	1	1	1
2	1	2	2	1	1	2	0	1	1	0	0	0	0	0	0	0	0	0	0	0	0	0	0	1	0	0	0	0	0	3	3	2	2	2	3	2	2	3	2	1	1	1	1	1	1	1	1	1	1
2	2	2	2	2	1	2	0	1	1	0	0	0	0	1	0	0	0	0	0	0	0	0	0	1	0	0	0	0	0	3	3	2	3	2	2	3	3	3	2	1	1	1	1	1	1	1	1	1	1
3	1	2	1	4	4	3	0	1	1	0	0	0	0	0	0	0	0	0	0	0	0	0	0	0	0	0	0	0	0	3	2	2	3	3	3	3	2	3	2	1	1	1	1	1	1	1	1	1	1
4	1	2	1	2	2	3	0	1	1	0	0	0	0	0	0	0	0	0	0	0	0	0	0	0	0	0	0	0	0	3	3	3	3	3	3	3	3	3	3	1	1	1	1	1	1	2	1	1	1
3	1	2	1	2	2	3	0	1	1	0	0	0	0	1	0	0	0	0	0	0	0	0	0	0	0	0	0	0	0	3	3	2	2	2	2	3	3	3	2	1	1	1	1	1	1	1	1	1	1
1	1	2	1	1	1	1	1	1	1	0	0	0	1	0	0	1	0	0	0	1	2	0	0	0	0	0	0	0	0	2	2	1	2	2	3	3	2	3	2	4	2	1	1	1	1	1	1	1	1
3	1	2	1	1	1	1	1	1	1	0	0	0	0	1	0	0	0	0	0	1	0	0	0	0	0	0	0	0	0	2	2	1	3	2	3	2	3	3	2	1	1	1	1	1	1	1	1	1	1
1	1	2	2	1	1	1	1	1	1	0	0	0	0	2	0	1	0	0	0	0	0	0	0	0	0	0	0	0	0	3	3	2	2	2	3	2	2	3	2	3	3	3	3	3	3	3	3	3	3
6	2	2	2	1	1	1	1	1	1	0	0	0	0	0	0	0	0	0	0	0	0	0	0	0	0	0	0	0	0	3	2	2	2	2	2	2	2	2	2	3	3	2	3	3	2	2	1	1	1
6	2	2	2	1	1	3	1	1	1	0	0	0	0	0	0	0	0	0	0	0	0	0	0	0	0	0	0	0	0	3	3	3	2	2	3	3	4	3	3	2	2	2	2	2	1	1	1	1	1
6	2	2	1	2	2	4	1	1	1	0	0	0	0	0	0	0	0	0	0	0	0	0	0	0	0	0	0	0	0	3	3	2	3	3	3	3	3	3	3	1	1	1	1	1	1	1	1	1	1
6	2	2	1	2	1	1	1	1	1	0	0	0	1	2	0	0	0	0	0	0	0	0	0	0	0	0	0	0	0	3	3	2	3	2	3	3	3	3	3	1	1	2	1	1	1	1	1	1	1
6	1	2	1	2	3	4	1	1	1	0	0	0	0	0	0	0	0	0	0	0	0	0	0	0	0	0	0	0	0	3	3	2	2	2	2	2	2	2	2	1	1	1	1	1	1	1	1	1	1
6	1	2	2	1	1	2	1	1	1	0	0	0	0	1	1	0	0	1	0	0	0	0	0	0	0	0	0	0	0	3	2	2	2	2	3	3	2	3	2	1	1	1	1	1	1	1	1	1	1
6	1	2	2	1	1	1	0	2	1	0	0	0	0	1	0	1	0	0	0	0	0	0	0	0	0	0	0	0	0	3	3	2	4	2	3	4	3	3	3	3	1	1	1	1	1	1	1	1	1
2	1	2	1	3	3	3	1	2	1	0	0	0	0	0	1	0	0	0	0	2	0	0	0	0	0	0	0	0	0	3	2	2	2	2	3	3	3	3	2	1	1	1	1	1	1	1	1	1	1
1	1	2	2	1	2	3	2	2	1	0	0	0	1	2	0	0	0	0	0	1	0	0	0	0	0	0	0	0	0	2	2	2	2	2	3	3	2	3	3	3	1	4	4	3	2	3	2	3	3
2	2	2	2	2	1	1	2	2	1	0	0	0	0	0	0	0	0	0	0	0	0	0	0	0	0	0	0	0	0	3	3	2	2	3	3	3	2	3	3	3	2	1	1	1	1	1	1	1	1
3	1	1	1	3	3	3	2	2	1	0	0	0	0	0	0	0	0	0	0	0	3	0	0	0	0	0	0	0	0	3	2	1	3	2	3	2	3	3	3	1	1	1	1	1	1	1	1	1	1
4	2	2	1	4	3	4	1	0	0	1	0	0	1	1	0	0	0	0	0	1	0	0	0	0	0	0	0	0	0	3	3	2	2	2	3	3	3	2	2	1	1	1	1	1	1	1	1	1	1
4	2	2	2	1	1	2	0	1	1	1	0	0	1	1	1	1	0	0	0	1	0	0	0	0	0	0	0	0	0	3	2	2	2	2	3	3	2	3	2	2	1	1	2	1	1	1	1	1	1
3	1	2	2	1	1	3	1	1	4	4	0	0	0	0	0	0	0	0	0	0	0	0	0	1	0	0	0	0	0	3	1	2	3	2	3	3	3	3	2	3	3	3	3	3	3	3	3	3	3
4	1	1	1	1	1	4	0	0	0	0	1	0	0	1	1	1	0	0	0	0	0	0	0	0	0	0	0	0	0	3	3	3	3	3	3	3	3	3	3	4	1	1	1	1	1	1	1	1	1
4	2	2	2	1	1	2	0	0	0	0	1	0	0	0	0	0	0	0	0	0	0	0	0	0	0	0	0	0	0	3	2	2	2	2	3	3	3	3	3	1	1	1	1	1	1	1	1	1	1
3	1	1	1	4	4	3	1	0	0	0	1	0	0	0	0	0	0	0	0	0	0	0	0	0	0	0	0	0	0	3	3	2	2	2	3	3	3	3	3	1	2	1	1	1	1	1	2	3	1
3	1	2	2	1	1	4	1	0	0	0	1	0	1	0	0	0	0	0	0	1	0	0	0	0	0	0	0	0	0	3	3	2	2	2	3	3	3	3	3	1	1	1	1	1	1	1	1	1	1
3	1	2	1	1	1	2	2	0	0	0	1	0	0	0	2	0	0	0	0	1	0	0	0	0	0	0	0	0	0	4	3	3	3	3	4	3	2	3	3	1	1	1	1	1	1	1	1	1	1
6	1	2	1	1	1	1	3	0	0	0	1	0	2	3	1	0	1	4	0	1	0	0	0	0	0	0	0	0	0	3	2	2	2	2	3	3	3	3	2	2	2	2	2	2	2	2	2	2	2
6	1	1	1	4	4	3	0	1	0	0	1	0	1	1	1	0	0	1	0	1	0	0	1	1	0	0	0	0	0	3	3	2	3	2	3	3	2	3	3	1	1	1	1	1	1	1	1	1	1
6	2	2	1	1	2	3	1	1	0	0	1	0	0	1	0	0	0	0	0	0	0	0	0	0	0	0	0	0	0	3	3	2	2	2	2	3	3	3	2	1	1	1	1	1	1	1	1	1	1
6	1	2	1	4	1	4	1	1	0	0	1	0	1	1	1	0	0	0	0	1	0	0	0	0	0	0	0	0	0	3	3	2	3	3	3	4	4	4	4	1	1	1	1	1	1	1	1	1	1
6	1	2	1	3	3	2	0	2	0	0	1	0	0	3	0	1	0	0	0	1	0	0	0	0	0	0	0	0	0	2	2	1	1	1	3	3	3	3	2	3	3	3	3	3	3	3	3	3	3
6	2	1	1	2	1	2	0	2	0	0	1	0	2	0	2	1	0	1	0	0	1	0	0	0	0	0	0	0	0	3	3	2	4	4	3	3	3	3	4	3	1	1	1	1	1	1	1	1	3
1	1	2	1	2	2	2	1	2	0	0	1	0	1	0	0	0	0	0	0	1	0	0	0	0	0	0	0	0	0	3	3	2	2	2	3	3	3	3	2	1	1	1	1	1	1	1	1	1	1
1	1	1	1	4	4	3	1	2	0	0	1	0	0	1	1	1	1	0	1	1	0	0	0	0	0	0	0	0	0	3	3	2	3	2	3	3	3	3	3	1	1	1	1	1	1	1	1	1	1
3	2	2	1	4	4	3	1	3	0	0	1	0	1	0	0	0	0	0	0	0	2	0	0	0	0	0	0	0	0	3	2	2	2	3	3	3	2	3	2	1	1	1	1	1	2	3	2	3	4
2	1	2	2	1	1	2	0	0	1	0	1	0	0	0	0	0	0	0	0	0	0	0	0	0	0	0	0	0	0	3	2	2	3	2	3	3	2	3	2	1	1	1	1	1	1	1	1	1	1
4	2	2	2	2	1	2	1	0	1	0	1	0	0	0	1	0	0	1	1	1	0	0	0	0	0	0	0	0	0	3	3	3	2	2	3	3	3	3	2	1	1	1	1	1	1	1	2	2	2
4	2	2	1	2	2	3	1	0	1	0	1	0	0	1	0	0	0	1	0	0	0	0	0	1	0	0	0	0	0	3	2	2	2	2	3	3	2	3	2	1	1	1	1	1	1	1	1	1	1
2	2	2	2	1	1	1	2	0	1	0	1	0	0	1	0	1	0	0	0	1	0	0	0	1	0	0	0	0	0	3	2	2	3	2	3	2	2	2	2	2	2	2	2	2	2	2	2	2	2
4	2	2	2	1	1	1	1	1	1	0	1	0	1	1	0	0	0	0	0	1	0	0	0	1	0	0	0	0	0	3	2	2	3	3	3	3	3	3	3	2	1	1	3	2	1	1	1	1	1
1	2	1	1	3	3	2	1	1	1	1	1	0	0	1	0	0	0	0	0	0	0	0	0	0	0	0	0	0	0	3	3	2	2	2	3	2	2	3	3	1	1	1	1	1	1	1	1	1	1
3	1	2	1	1	1	1	1	1	2	1	1	0	1	2	1	2	0	2	1	1	0	0	0	0	0	0	0	0	0	4	3	2	2	1	2	3	3	3	2	1	1	1	1	1	1	2	1	1	1
6	2	2	1	3	3	3	0	0	0	0	2	0	0	0	0	0	0	0	0	0	0	0	0	0	0	0	0	0	0	3	1	2	2	2	2	2	3	3	2	1	1	1	1	1	1	1	1	1	1
1	1	2	1	1	1	3	4	4	0	0	2	0	0	0	0	0	0	0	0	0	0	0	0	0	0	0	0	0	0	4	4	4	4	4	4	4	4	4	4	1	1	1	1	1	1	1	1	1	1
1	2	2	1	1	2	3	0	2	1	0	2	0	0	1	1	1	0	0	0	0	2	0	0	0	0	0	0	0	0	3	3	2	3	3	3	3	3	3	3	3	1	1	1	1	1	1	1	1	1
4	2	2	2	1	1	4	0	1	2	1	2	0	0	0	0	0	0	1	1	0	0	0	0	0	0	0	0	0	0	3	3	2	2	2	2	2	2	2	2	2	2	2	2	2	2	2	2	2	2
3	1	2	1	2	2	3	2	3	2	2	2	0	2	2	2	4	4	4	0	0	0	0	1	1	1	0	0	0	0	2	3	1	2	1	3	3	3	3	2	2	2	2	2	2	1	1	1	1	2
2	2	2	2	1	1	1	1	0	0	0	0	1	1	1	1	1	0	1	0	1	0	0	1	0	0	0	0	0	0	3	2	2	1	2	3	2	1	3	1	3	3	3	3	3	2	3	2	2	2
6	2	2	1	4	4	3	1	0	0	0	0	1	0	0	0	0	0	0	0	0	0	0	0	0	0	0	0	0	0	3	3	3	3	3	3	3	3	3	3	1	1	1	1	1	1	4	1	1	1
6	2	2	1	3	3	1	1	2	0	0	0	1	0	0	0	0	0	0	0	1	0	0	0	0	0	0	0	0	0	4	4	4	4	4	4	4	4	4	4	1	1	1	1	1	1	4	1	1	1
2	2	1	1	3	1	3	0	0	1	0	0	1	2	1	0	0	0	0	0	0	0	0	0	0	1	0	0	0	0	3	2	2	2	3	2	3	2	3	3	3	1	1	1	1	1	4	1	1	1
6	2	2	1	2	2	3	0	1	0	1	0	1	1	0	1	0	0	0	1	1	0	0	0	0	0	0	0	0	0	3	2	2	2	2	3	3	2	3	2	4	4	4	4	4	4	4	4	4	4
2	1	2	1	1	1	3	0	0	0	0	1	1	0	0	0	0	1	0	0	0	0	0	0	0	0	0	0	0	0	3	3	2	2	2	2	2	3	3	2	1	1	1	1	1	1	1	1	1	1
2	1	2	2	1	1	1	1	1	0	0	1	1	1	1	1	1	0	0	0	0	0	0	0	1	0	0	0	0	0	3	2	2	3	3	3	3	2	3	2	2	1	2	1	2	1	1	1	1	1
1	1	1	1	1	1	2	1	1	0	0	1	1	0	0	0	0	0	0	0	0	0	0	0	0	0	0	0	0	0	4	4	3	3	3	3	4	3	4	3	3	1	1	1	1	1	1	1	1	1
3	1	2	1	4	4	4	1	0	1	0	1	1	1	1	1	2	0	2	0	1	0	0	0	1	0	0	0	0	0	3	2	3	3	3	4	3	3	3	4	4	4	3	3	4	1	1	1	1	1
2	2	2	1	2	1	2	2	0	1	0	1	1	0	1	0	0	1	1	0	0	0	0	0	0	0	0	0	0	0	3	3	3	3	4	3	4	4	4	4	1	1	1	1	1	1	1	1	1	1
1	2	2	2	1	1	3	1	2	0	1	1	1	1	2	1	2	1	0	1	2	1	0	1	1	1	0	0	0	0	3	2	1	1	1	2	1	3	3	2	3	3	2	4	1	1	1	1	1	1
6	1	2	1	1	1	2	1	1	1	1	1	1	0	0	0	1	0	0	0	0	0	0	0	0	0	0	0	0	0	3	3	2	2	2	3	3	3	3	2	2	1	1	1	1	1	1	1	1	1
1	1	1	2	2	1	2	1	1	1	1	1	1	1	1	0	0	0	0	0	1	0	0	0	0	0	0	0	0	0	3	3	3	3	3	3	3	3	3	3	1	1	1	1	1	1	1	1	1	1
2	1	1	1	4	4	2	2	1	1	1	1	1	1	0	1	1	0	0	2	1	1	0	0	0	0	0	0	0	0	3	3	3	2	3	2	3	3	3	3	1	1	1	2	1	1	1	1	1	1
2	2	2	1	2	2	2	1	2	1	1	1	1	0	0	0	0	0	0	0	0	0	0	0	0	0	0	0	0	0	2	2	2	2	3	3	3	3	3	3	1	1	1	1	1	1	1	1	1	1
6	1	2	1	4	4	4	1	3	1	1	1	1	1	1	1	1	0	0	0	0	0	0	0	0	0	0	0	0	0	3	3	3	3	3	3	3	3	3	3	2	2	1	1	1	1	1	1	1	1
6	2	1	1	2	2	2	1	1	1	0	2	1	1	2	1	1	0	1	1	1	0	0	0	1	0	0	0	0	0	3	3	3	3	3	3	3	3	3	3	1	1	1	1	1	1	1	1	1	1
1	1	1	1	1	1	4	1	1	1	1	2	1	1	1	1	1	0	0	0	1	1	0	0	1	0	0	0	0	0	2	2	2	2	2	2	2	3	3	2	1	1	1	1	1	1	1	1	2	2
6	2	2	1	2	1	1	0	0	0	0	0	2	0	0	0	0	0	0	0	0	0	0	0	0	0	0	0	0	0	3	3	3	3	2	3	3	2	3	2	1	1	1	1	1	1	1	1	1	1
1	1	2	2	2	2	3	0	0	0	0	0	2	0	1	0	0	0	0	0	0	0	0	0	0	0	0	0	0	0	3	3	2	2	2	3	3	3	3	2	1	4	4	4	4	1	1	1	1	1
2	1	2	1	1	4	2	1	1	0	0	1	2	0	1	0	0	0	0	0	0	0	0	0	0	0	0	0	0	0	4	4	4	4	4	4	4	4	4	4	1	1	1	1	1	1	1	1	1	1
1	2	2	1	1	1	2	1	2	0	0	1	2	1	3	1	3	1	0	1	1	1	0	1	1	1	0	0	0	0	3	3	2	3	2	4	3	3	3	2	1	1	1	1	1	1	1	1	1	1
4	2	2	1	1	1	2	2	1	0	2	3	2	2	0	1	0	0	0	2	2	1	0	0	0	0	0	0	0	0	3	3	3	3	3	3	2	3	3	2	1	1	1	4	1	1	4	1	1	1
1	2	2	1	4	4	4	2	1	0	0	1	3	1	1	0	0	0	0	0	0	1	0	0	0	0	0	0	0	0	4	3	3	3	3	4	3	3	3	3	1	1	1	1	1	1	1	1	1	1
2	2	2	1	2	2	3	1	0	0	1	1	3	1	1	1	1	0	0	0	0	0	0	0	0	0	0	0	0	0	3	2	2	3	2	3	2	3	3	3	3	2	2	2	2	2	2	2	2	2
2	2	2	1	1	1	1	1	1	0	0	0	0	0	0	0	0	0	0	0	0	0	1	0	2	0	0	0	0	0	3	2	3	2	3	3	3	2	3	2	1	1	1	1	1	1	1	1	1	1
1	1	2	1	2	1	3	2	3	3	3	0	0	2	3	1	2	1	1	1	0	0	1	1	1	1	0	0	0	0	3	3	1	2	2	3	3	3	3	3	1	1	1	1	1	1	1	1	1	1
2	2	2	1	1	1	3	4	3	1	1	4	0	2	0	2	3	0	0	1	3	4	1	1	0	0	0	0	0	0	4	4	3	3	3	3	2	2	3	2	2	2	2	2	2	2	1	1	1	1
2	1	2	2	1	2	1	1	1	0	0	1	1	2	1	1	1	1	1	1	1	0	1	1	1	1	0	0	0	0	3	3	2	2	2	2	2	2	2	2	2	2	2	2	2	2	2	2	2	2
4	1	2	1	2	2	4	1	1	0	0	1	1	1	1	1	1	0	1	1	1	1	1	1	1	1	0	0	0	0	3	3	3	3	3	3	3	3	3	3	2	2	2	2	2	1	1	1	1	2
1	2	1	1	1	1	1	1	2	0	0	1	1	3	1	2	0	0	0	0	3	1	1	0	0	0	0	0	0	0	3	3	2	2	2	3	2	2	2	2	3	3	1	2	1	1	1	1	1	1
3	2	1	1	3	3	3	3	2	0	0	1	1	1	2	1	1	0	0	1	1	0	1	1	1	1	0	0	0	0	3	3	3	3	2	2	3	2	2	3	1	1	1	1	1	2	2	2	3	3
3	1	2	1	3	3	3	2	2	1	0	2	1	1	1	2	3	0	0	0	1	0	1	0	0	0	0	0	0	0	3	3	3	2	2	3	3	2	3	2	1	1	1	1	1	1	1	1	1	1
6	1	2	1	1	1	3	4	4	0	0	1	2	3	1	4	4	4	4	0	3	0	1	0	0	0	0	0	0	0	4	4	3	3	3	3	2	3	3	2	1	1	1	1	1	1	1	1	1	1
6	1	1	1	1	1	2	2	0	0	0	0	0	0	2	2	2	2	1	3	3	2	2	2	2	2	0	0	0	0	3	3	3	3	3	3	3	3	3	3	1	1	1	1	1	1	1	1	1	1
2	2	1	1	4	3	2	0	1	0	0	0	0	0	1	0	0	1	1	2	2	2	2	2	2	2	0	0	0	0	3	2	2	3	3	3	3	3	3	3	2	2	1	1	1	2	2	3	3	2
6	2	2	1	1	1	4	4	4	2	2	2	1	3	1	2	1	3	4	1	2	1	2	0	0	0	0	0	0	0	3	3	2	3	2	3	4	3	4	3	1	1	1	1	1	1	1	1	1	1
6	2	2	1	4	2	4	2	4	1	1	1	2	4	3	3	4	4	4	4	2	4	3	4	4	4	4	0	0	0	4	2	2	3	2	4	2	3	3	2	1	3	3	3	5	2	2	2	2	2
6	2	2	2	1	1	1	0	0	0	0	0	0	1	1	0	0	0	0	0	1	0	0	0	0	0	0	1	0	0	3	3	2	3	2	3	3	3	3	2	3	2	2	2	1	1	2	1	2	2
2	2	2	2	1	2	1	0	0	0	0	0	0	0	1	0	0	0	0	0	0	0	0	0	0	0	0	1	0	0	3	3	2	2	2	3	2	3	3	3	3	3	3	3	3	1	1	1	1	3
4	2	2	1	1	1	2	0	0	0	0	0	0	0	0	0	0	0	0	0	0	0	0	0	0	0	0	1	0	0	4	4	2	3	4	3	3	3	3	3	3	3	2	3	2	1	4	1	1	1
2	2	2	2	2	2	1	1	0	0	0	0	0	0	2	0	1	2	1	0	0	0	0	1	0	0	0	1	0	0	3	3	3	3	3	3	3	3	3	3	1	1	1	1	1	1	1	1	1	1
2	1	1	2	1	1	2	0	1	0	0	0	0	1	0	0	1	0	0	0	1	0	0	0	0	0	0	1	0	0	3	3	2	2	2	3	3	3	3	2	1	1	1	1	1	1	1	1	1	1
2	1	2	2	1	1	2	1	1	0	0	0	0	1	2	0	0	0	1	0	2	0	0	0	0	0	0	1	0	0	3	2	2	3	3	3	3	3	3	3	2	2	2	2	2	2	2	2	2	2
4	2	2	1	1	1	2	1	1	1	0	0	0	1	1	0	0	0	0	0	0	0	0	0	0	0	0	1	0	0	3	2	2	3	2	3	3	3	3	2	3	2	2	2	2	2	2	2	2	2
3	2	2	2	1	1	2	1	1	1	1	0	0	0	2	1	1	0	0	0	1	0	0	0	0	0	0	1	0	0	2	3	2	2	2	3	3	3	3	2	4	4	4	4	2	3	3	1	1	1
3	1	2	1	1	1	3	1	1	1	1	0	0	0	0	0	1	0	0	0	1	0	0	0	3	0	0	1	0	0	3	2	2	3	3	3	3	2	3	2	2	1	1	1	1	1	1	1	1	1
4	2	2	1	4	3	3	0	0	0	0	1	0	1	0	0	0	0	0	0	0	0	0	0	0	0	0	1	0	0	3	3	4	3	4	4	4	3	4	3	1	1	1	1	1	1	1	1	1	1
4	2	1	1	4	4	3	1	0	0	0	1	0	1	1	0	0	0	0	0	1	0	0	0	1	0	0	1	0	0	3	2	2	2	2	3	3	3	3	2	1	1	1	1	1	1	1	1	1	1
3	1	2	1	3	3	3	1	0	0	0	1	0	2	0	1	0	0	0	0	2	0	0	0	0	1	0	1	0	0	3	3	3	2	2	4	3	3	3	2	1	1	1	1	1	1	1	1	1	1
6	1	1	2	3	2	3	1	0	1	0	1	0	0	1	1	0	0	1	0	1	0	0	0	1	0	0	1	0	0	3	1	2	3	2	3	3	3	3	2	2	1	2	1	2	1	1	3	3	2
6	2	2	2	3	1	1	1	1	1	0	1	0	1	0	0	0	0	0	0	1	0	0	0	1	0	0	1	0	0	3	3	2	2	3	3	3	3	3	2	1	1	1	1	1	1	1	1	1	1
6	1	2	2	2	1	1	1	2	1	0	1	0	1	1	1	1	0	0	0	1	0	0	0	0	0	0	1	0	0	3	2	1	3	3	3	3	3	3	2	1	1	1	1	1	1	1	1	1	1
6	2	2	1	2	3	2	2	2	1	1	1	0	1	1	0	0	1	0	0	0	1	0	0	1	1	0	1	0	0	3	2	2	2	2	3	3	3	3	2	2	2	2	2	2	2	1	1	1	1
6	2	2	2	3	2	2	1	1	0	0	0	1	0	0	1	2	0	0	0	2	0	0	0	0	0	0	1	0	0	3	3	2	2	2	3	3	2	3	2	1	1	1	1	1	1	1	1	1	1
3	2	2	1	1	1	2	1	0	0	0	1	1	1	0	1	0	0	0	1	0	1	0	0	1	1	0	1	0	0	3	2	2	2	2	3	3	2	3	3	3	3	3	3	3	3	3	3	3	3
6	2	2	1	2	2	2	1	0	0	0	1	1	0	1	0	0	0	0	0	0	0	0	0	0	0	0	1	0	0	3	3	2	3	2	3	3	2	3	3	1	2	1	1	1	1	1	1	1	1
3	2	2	2	1	1	1	1	1	1	0	1	1	0	1	1	1	0	0	0	0	0	0	0	1	1	0	1	0	0	3	2	2	2	2	3	3	3	3	2	2	2	2	2	2	2	2	2	2	2
2	2	2	1	3	3	3	2	2	0	0	1	2	1	1	1	1	0	2	0	2	2	0	0	1	0	0	1	0	0	3	3	3	2	2	3	3	2	3	2	1	1	1	1	1	1	1	1	1	2
4	2	2	2	2	1	2	1	0	0	0	0	0	0	0	0	0	0	0	0	2	0	0	0	0	0	0	2	0	0	3	2	2	2	3	3	3	3	3	3	2	2	2	2	2	2	2	2	3	3
3	1	2	1	2	1	3	0	1	0	0	0	0	0	0	0	0	0	0	0	0	0	0	0	0	0	0	2	0	0	3	3	2	3	2	3	3	3	3	3	3	3	1	1	1	1	2	1	1	1
3	2	2	2	1	1	1	0	1	0	0	0	0	2	0	1	0	0	0	0	1	0	0	0	0	0	0	2	0	0	3	2	2	2	2	3	3	3	3	2	2	2	2	2	2	1	2	2	1	2
4	1	2	1	1	1	1	1	2	0	0	0	0	1	1	1	0	0	2	0	0	0	0	0	0	0	0	2	0	0	3	2	2	3	3	3	3	2	3	2	2	1	1	1	1	1	1	1	1	1
2	2	2	2	1	1	3	1	0	1	0	0	0	2	1	0	0	0	0	0	0	0	0	0	1	0	0	2	0	0	3	2	2	2	2	3	3	3	3	2	1	1	1	1	1	1	2	1	1	1
3	2	2	2	1	1	2	1	1	1	0	1	0	2	1	2	1	0	0	0	2	0	0	0	0	0	0	2	0	0	3	4	2	2	1	3	3	3	3	1	2	1	1	1	1	1	1	1	1	1
6	1	2	1	1	1	3	1	2	0	0	0	1	0	0	0	0	0	0	0	0	0	0	0	0	0	0	2	0	0	3	3	2	3	2	4	3	3	3	2	1	1	1	1	1	1	1	1	1	1
2	2	2	2	1	1	2	1	2	0	0	1	1	1	1	1	0	0	2	0	0	0	0	0	3	0	0	2	0	0	2	2	2	2	2	2	2	3	3	2	2	2	2	2	2	2	2	2	2	2
3	2	2	1	1	1	2	0	2	0	0	0	0	0	2	2	0	0	2	0	0	0	0	0	0	0	0	3	0	0	3	3	3	3	2	3	3	3	3	3	1	1	1	1	1	1	1	1	1	1
3	1	1	1	3	3	4	0	1	1	0	0	0	0	1	1	0	0	1	0	0	0	0	0	0	0	0	3	0	0	3	2	2	2	2	3	3	2	3	2	3	2	1	2	1	1	1	1	1	1
3	1	2	2	1	1	1	1	0	0	0	0	0	0	0	0	0	0	0	0	0	0	0	0	0	0	0	4	0	0	3	3	2	2	2	2	2	2	2	2	1	1	1	1	1	1	1	1	1	1
6	1	1	2	2	2	2	0	1	0	0	0	0	1	2	0	0	0	0	0	1	0	0	0	3	0	0	0	1	0	3	2	2	2	2	2	2	3	3	3	2	2	2	2	2	2	2	2	2	2
6	2	2	1	4	4	3	1	1	0	0	0	0	1	2	1	0	0	0	1	1	1	0	0	0	0	0	0	1	0	4	4	4	4	4	4	4	4	4	4	1	1	1	1	1	1	1	1	1	1
3	1	2	1	1	1	2	2	3	1	0	0	0	0	0	0	0	0	0	0	0	0	0	0	0	0	0	0	1	0	3	2	2	3	2	3	3	3	3	3	3	3	3	2	2	2	2	2	2	2
6	1	2	1	2	1	3	0	0	0	0	0	0	0	0	0	0	0	0	0	0	0	0	0	0	0	0	0	3	0	2	2	2	2	2	2	2	2	2	2	1	1	1	1	1	1	1	1	1	1
1	2	2	1	1	1	1	2	0	0	0	0	0	1	0	0	0	0	0	0	1	0	0	0	1	1	0	2	3	0	3	2	2	2	2	3	3	3	3	2	1	1	1	1	1	1	3	1	1	1
3	2	2	1	3	3	3	2	1	2	2	2	2	1	1	0	0	0	0	0	1	0	0	0	0	0	1	1	0	1	3	3	2	2	2	3	2	2	3	2	2	2	2	2	2	2	2	2	2	2
3	1	2	2	1	1	4	0	0	0	0	0	0	0	0	0	0	0	0	0	0	0	0	0	1	0	1	1	1	1	3	2	2	2	2	3	3	2	3	2	2	2	1	1	1	1	1	1	1	1
1	1	2	1	1	1	4	0	0	0	0	0	0	0	0	0	0	0	0	0	0	0	0	0	1	0	1	1	1	1	3	3	2	3	3	4	4	4	4	4	1	1	1	1	1	1	1	1	1	1
2	1	2	2	1	1	2	1	0	0	0	0	0	0	1	0	0	0	0	0	0	0	0	0	2	0	1	1	1	1	3	3	3	2	2	3	3	3	3	2	3	3	3	3	3	3	2	3	3	3
2	2	2	2	1	1	1	1	0	0	0	0	0	0	1	0	0	0	0	0	0	0	0	0	0	0	1	1	1	1	3	2	2	3	2	3	3	3	3	2	3	2	1	1	1	1	1	1	1	1
3	2	1	1	4	4	3	1	1	0	0	0	0	0	1	1	0	0	0	0	0	0	0	1	1	1	1	1	1	1	2	2	1	1	2	2	2	2	2	2	1	1	1	1	1	1	1	1	1	1
4	1	2	1	1	1	2	1	1	0	0	0	0	3	0	0	1	0	0	0	0	0	0	0	0	2	1	1	1	1	3	1	2	2	2	2	2	2	2	2	2	2	2	2	2	2	1	1	1	1
3	1	2	1	1	1	1	1	1	0	0	0	0	0	0	0	1	0	0	0	0	0	0	0	1	1	1	1	1	1	3	3	3	3	3	3	3	3	3	3	1	1	1	1	1	1	1	1	1	1
4	2	2	1	2	2	3	1	1	0	0	0	0	1	1	0	0	0	1	0	0	0	0	0	2	1	1	1	1	1	3	3	2	3	2	3	2	2	2	2	1	1	1	1	1	1	1	1	1	1
2	1	2	1	1	1	3	1	1	0	0	0	0	1	0	0	1	0	0	0	1	0	0	0	1	0	1	1	1	1	3	3	2	2	2	2	2	3	3	2	1	1	1	1	1	1	1	1	1	1
4	1	2	1	1	2	3	1	1	0	0	0	0	0	2	0	0	0	0	0	0	0	0	0	1	1	1	1	1	1	3	3	3	2	3	3	2	2	3	2	1	1	1	2	4	4	4	1	1	1
4	1	2	1	2	1	4	1	1	0	0	0	0	1	1	1	0	0	1	0	1	0	0	0	0	0	1	1	1	1	4	4	3	4	3	4	4	4	4	3	1	1	1	1	1	1	1	1	1	1
2	2	2	1	2	1	3	1	1	0	0	0	0	0	0	1	0	0	1	1	1	0	0	0	0	0	1	1	1	1	4	2	1	2	2	4	3	2	4	2	1	1	1	1	1	1	1	2	1	1
1	2	2	2	1	1	1	2	1	0	0	0	0	1	1	2	1	0	0	0	1	0	0	0	0	0	1	1	1	1	3	2	2	3	2	3	2	3	3	2	1	1	1	1	1	1	1	1	1	1
4	2	2	2	1	1	3	1	2	0	0	0	0	1	0	0	0	0	0	0	0	0	0	0	1	1	1	1	1	1	3	3	2	2	2	3	2	2	3	2	2	2	2	2	2	2	2	2	2	1
4	2	2	2	1	1	3	2	2	0	0	0	0	1	0	0	0	0	1	0	1	0	0	0	1	1	1	1	1	1	2	3	1	2	2	2	2	3	3	2	3	2	3	3	3	3	3	3	3	3
2	1	2	2	1	1	2	0	0	0	0	1	0	0	1	0	1	0	0	0	0	0	0	0	1	1	1	1	1	1	3	3	1	2	2	2	2	2	2	1	2	1	1	1	1	1	1	1	1	1
4	2	2	1	3	1	3	1	0	0	0	1	0	0	0	0	0	0	1	0	0	0	0	0	1	0	1	1	1	1	3	3	2	2	3	3	3	3	3	3	3	2	2	2	2	2	3	2	2	2
4	1	2	2	1	1	2	1	0	0	0	1	0	0	2	0	0	0	1	0	0	0	0	0	1	1	1	1	1	1	3	3	3	3	4	3	3	3	3	3	2	2	2	2	2	2	2	2	3	3
2	2	2	2	1	1	1	1	0	0	0	1	0	1	1	2	1	0	0	1	1	1	0	0	0	0	1	1	1	1	3	3	3	3	3	3	3	3	3	3	1	1	1	1	1	1	1	1	1	1
3	1	2	2	1	1	1	0	1	0	0	1	0	1	1	1	0	0	1	1	1	0	0	0	1	0	1	1	1	1	3	2	2	2	2	3	2	2	2	2	2	2	2	2	2	2	3	2	2	2
6	2	2	1	3	1	3	1	1	0	0	1	0	0	2	1	0	0	0	0	0	1	0	1	1	0	1	1	1	1	3	2	2	2	2	3	3	3	3	2	1	1	1	1	1	2	1	3	1	1
6	1	2	1	1	1	2	1	1	0	0	1	0	1	0	1	0	0	1	0	1	1	0	0	0	0	1	1	1	1	3	2	2	2	2	3	3	2	3	2	1	1	1	1	1	1	1	1	1	1
6	1	2	2	1	1	3	1	1	0	0	1	0	0	1	1	1	0	0	0	1	0	0	1	1	1	1	1	1	1	3	2	2	2	2	3	2	3	3	2	1	1	1	1	1	2	1	1	1	1
1	2	2	2	1	1	1	2	3	0	0	1	0	1	0	0	0	1	0	0	1	0	0	1	1	1	1	1	1	1	3	2	2	2	2	3	2	2	2	2	1	1	1	1	1	1	1	1	1	1
4	2	2	1	2	2	2	1	1	1	1	1	0	1	1	0	1	1	1	0	0	0	0	1	1	1	1	1	1	1	2	2	2	2	2	2	2	2	2	2	1	1	1	1	1	1	1	1	1	1
6	1	1	1	1	1	2	1	1	1	1	1	0	1	1	0	0	1	0	1	1	1	0	0	1	1	1	1	1	1	3	4	3	3	3	4	3	4	4	4	1	1	1	1	1	1	2	3	3	2
2	2	2	2	2	1	2	1	2	1	1	1	0	1	1	1	1	0	0	0	0	0	0	0	2	1	1	1	1	1	2	2	2	2	2	3	2	2	2	2	2	3	2	2	2	2	2	2	2	2
3	2	1	1	1	4	3	1	2	1	1	1	0	0	0	1	1	0	2	0	1	0	0	1	1	1	1	1	1	1	2	2	2	2	2	2	2	2	2	2	1	1	1	1	1	1	1	1	1	1
4	2	2	1	2	1	3	2	2	1	1	1	0	1	0	1	1	0	4	0	1	1	0	0	0	1	1	1	1	1	3	3	2	2	2	2	2	2	3	2	3	3	3	3	3	1	1	1	1	1
4	2	1	1	2	1	3	1	1	2	1	1	0	2	0	1	0	0	0	0	1	0	0	0	2	1	1	1	1	1	4	3	2	3	2	4	3	3	3	2	1	1	1	4	1	1	1	1	1	1
3	1	2	1	1	1	3	1	1	0	0	2	0	1	0	0	0	0	0	0	1	0	0	0	1	1	1	1	1	1	3	3	2	3	3	3	3	3	3	3	1	1	1	1	1	1	1	1	1	1
6	2	1	1	4	4	3	0	1	2	0	0	1	1	1	1	1	0	0	1	0	0	0	1	0	0	1	1	1	1	3	3	3	3	3	3	3	3	3	3	1	1	1	2	1	1	4	1	1	1
6	2	2	1	2	1	3	1	1	1	1	1	1	0	2	1	1	0	1	1	1	1	0	1	1	1	1	1	1	1	3	3	3	3	3	3	3	3	3	3	2	2	2	2	2	2	2	2	2	2
6	1	2	1	1	1	2	1	1	0	0	1	1	1	1	1	1	0	1	0	0	0	0	0	1	1	1	1	1	1	3	1	2	2	1	3	3	3	3	3	1	1	1	1	1	1	1	1	1	1
6	2	2	1	3	3	3	3	1	1	1	1	1	2	3	2	2	0	1	1	2	0	0	0	2	2	1	1	1	1	3	3	2	2	2	2	3	3	3	3	3	3	3	3	3	2	4	1	3	3
6	2	2	1	4	4	3	1	1	1	1	2	1	1	1	0	1	0	0	1	0	0	0	1	1	0	1	1	1	1	3	2	2	2	3	4	3	3	3	2	2	1	1	2	1	1	2	1	2	2
6	2	2	2	1	1	3	0	0	0	0	0	0	0	0	0	0	0	0	0	0	1	1	1	1	1	1	1	1	1	3	4	2	3	1	3	3	3	3	3	1	1	1	1	1	1	1	1	1	1
6	1	2	1	2	2	2	1	2	0	0	0	0	1	1	1	1	1	0	0	0	1	1	1	1	1	1	1	1	1	2	3	2	2	2	3	3	3	3	2	3	3	4	3	1	1	3	1	1	1
2	2	2	1	1	1	3	1	2	0	0	2	0	1	0	0	1	0	0	0	1	1	1	1	1	1	1	1	1	1	3	3	3	3	3	3	3	3	3	3	1	1	1	1	1	1	1	1	1	1
6	1	2	2	1	1	1	0	1	0	0	0	1	2	1	1	1	1	1	1	1	1	1	1	1	1	1	1	1	1	2	2	2	2	2	3	3	2	2	2	3	3	3	3	3	3	2	2	3	3
2	2	2	2	1	1	3	0	3	0	0	1	1	1	0	0	2	0	1	1	1	0	1	1	1	1	1	1	1	1	3	2	2	2	2	3	3	2	3	3	1	1	1	1	1	1	1	1	1	1
2	2	2	2	1	1	1	1	1	1	1	1	1	1	1	1	1	1	1	0	1	1	1	1	1	1	1	1	1	1	3	2	2	2	2	3	2	3	3	3	3	3	3	3	3	3	3	4	3	3
1	2	2	1	1	1	2	1	1	1	1	1	1	1	1	1	1	1	1	1	1	1	1	1	1	1	1	1	1	1	3	3	3	3	3	3	3	3	3	3	2	2	2	2	2	2	2	2	2	2
3	1	1	1	4	4	3	1	1	1	1	1	1	1	1	1	1	1	1	1	1	1	1	1	1	1	1	1	1	1	3	3	2	3	3	3	3	3	3	3	2	2	2	2	2	2	2	2	2	2
3	1	1	1	4	4	3	4	4	1	1	1	2	3	3	2	1	0	2	1	1	1	1	2	1	1	1	1	1	1	3	3	2	3	3	3	3	3	3	3	3	3	4	4	3	3	3	3	3	3
1	2	2	1	1	1	3	4	4	0	0	0	4	2	1	1	1	2	1	0	3	0	1	1	1	1	1	1	1	1	2	3	2	2	2	3	3	3	3	2	4	4	2	4	3	2	4	2	2	2
1	2	1	2	2	3	3	0	0	0	0	0	1	2	1	2	1	2	0	0	2	2	2	2	2	2	1	1	1	1	3	3	2	2	2	3	2	2	3	2	1	1	1	1	1	1	1	1	1	1
1	2	2	1	2	1	2	3	3	2	2	2	2	2	2	2	3	1	1	1	2	0	2	0	2	0	1	1	1	1	3	3	3	3	2	3	3	2	3	2	3	3	3	3	4	1	1	1	1	1
1	1	2	1	1	1	2	0	0	1	1	1	1	1	1	1	1	1	0	0	0	0	0	0	0	0	0	2	1	1	2	2	4	4	4	3	3	4	4	4	1	1	1	1	1	1	1	1	1	1
1	2	2	1	4	4	3	0	3	1	1	1	1	3	3	1	3	0	0	0	3	0	0	0	0	0	0	2	1	1	3	2	2	2	2	3	3	3	3	2	1	1	1	1	1	1	1	1	1	1
1	1	2	1	1	1	2	1	0	0	0	0	0	2	1	1	1	0	1	0	1	0	0	0	3	1	2	2	2	2	3	2	2	2	3	3	3	3	3	2	3	3	3	3	3	3	4	1	1	1
1	2	2	1	3	1	2	1	1	0	0	0	0	0	1	2	2	2	3	1	1	0	0	0	0	2	2	2	2	2	3	2	2	2	2	3	2	3	3	2	3	2	2	2	2	1	1	1	4	1
4	2	2	1	1	1	2	0	2	0	0	0	0	2	3	0	2	0	2	0	2	2	0	0	0	0	2	2	2	2	3	1	2	2	2	3	3	2	3	3	1	1	1	1	1	1	1	1	1	1
3	2	2	1	3	1	1	2	0	0	0	1	0	0	0	1	1	0	0	0	1	0	0	0	1	2	2	2	2	2	2	2	2	2	2	3	2	2	3	2	2	2	2	2	2	2	2	1	3	2
3	2	2	2	2	2	2	0	0	0	0	1	1	0	1	1	0	0	0	0	0	0	0	0	2	0	2	2	2	2	3	4	2	1	2	3	2	2	3	4	3	3	3	3	3	3	3	1	1	1
3	2	2	2	1	2	4	1	1	0	0	1	1	0	1	1	0	0	1	0	0	0	0	0	1	1	2	2	2	2	3	2	2	2	2	2	3	3	3	2	1	1	1	1	1	1	1	1	1	1
2	1	1	1	2	1	3	2	3	1	1	1	1	2	2	2	1	0	0	1	2	2	0	0	0	0	2	2	2	2	3	4	3	3	3	2	3	3	3	2	1	1	1	1	1	4	4	1	4	4
4	2	2	2	1	1	2	1	3	0	0	1	2	1	1	2	2	0	1	0	1	0	0	1	1	1	2	2	2	2	2	1	1	2	2	2	2	2	2	2	3	3	2	3	3	3	4	3	3	3
4	2	2	1	3	3	3	4	4	2	2	2	2	0	0	2	1	0	0	0	2	0	0	0	0	0	2	2	2	2	3	3	2	2	3	3	3	3	3	2	1	1	1	1	1	1	1	1	1	1
3	1	2	1	1	2	2	1	1	0	0	1	0	1	0	0	0	0	0	0	0	1	1	1	1	1	2	2	2	2	4	3	3	3	2	2	3	3	3	3	1	1	1	1	1	1	1	1	1	1
1	2	2	1	2	1	3	4	4	3	3	2	2	3	1	2	2	1	2	1	2	1	1	1	1	1	2	2	2	2	3	2	2	2	2	3	2	2	3	2	1	1	1	1	1	1	1	1	1	1
1	1	2	1	2	2	3	2	2	1	1	1	1	2	2	1	2	2	2	2	2	2	2	2	2	2	2	2	2	2	3	3	3	3	3	3	3	3	3	3	2	2	2	2	2	2	2	2	2	2
3	1	1	1	4	4	3	1	0	0	0	0	0	1	1	1	0	0	0	0	0	0	0	0	1	0	0	0	3	3	3	3	3	3	4	4	4	2	3	3	2	1	1	1	1	1	2	1	2	2
3	1	2	1	2	1	3	2	2	0	0	0	0	0	0	0	0	0	0	0	0	0	0	0	0	0	0	0	3	3	3	3	3	3	3	3	3	3	3	3	2	2	2	2	2	2	2	2	2	2
4	2	2	1	2	1	2	1	0	1	1	1	1	3	0	0	0	1	0	0	0	0	0	0	1	0	0	3	3	3	3	2	3	3	2	3	3	2	3	2	1	1	1	1	1	1	1	1	1	1
3	2	2	1	1	1	2	2	2	1	1	1	2	3	0	2	2	0	0	2	2	0	0	0	3	2	3	3	3	3	3	2	2	3	3	3	2	2	3	2	1	1	1	1	1	1	1	1	1	1
3	2	1	1	4	2	3	0	0	0	0	0	0	0	0	0	0	0	0	0	0	0	0	0	0	0	0	0	3	4	3	3	2	3	3	3	3	3	3	3	1	1	1	1	1	1	1	1	1	1
3	1	2	2	1	1	1	0	0	1	0	0	0	0	0	0	0	0	0	0	0	0	0	0	0	0	0	0	4	4	3	2	3	3	3	3	3	3	3	3	2	1	1	1	1	1	1	1	1	1
4	1	1	1	3	3	3	1	0	1	0	0	0	0	1	3	0	0	0	0	0	0	0	0	1	0	0	0	4	4	3	3	2	3	3	3	3	3	3	3	1	1	1	1	1	1	1	1	1	1
4	1	2	1	2	2	3	2	1	1	0	1	0	2	2	0	1	0	1	0	1	0	0	0	0	1	0	0	4	4	3	3	3	3	3	3	3	2	3	3	1	1	1	1	1	1	1	1	1	1
4	2	2	1	2	1	2	1	0	1	0	1	1	0	1	1	0	0	1	0	1	0	0	0	1	1	0	1	4	4	2	3	2	2	2	3	2	2	3	2	1	1	1	1	1	1	1	1	1	1
4	2	2	2	1	1	2	0	0	0	0	0	0	0	0	0	0	0	0	0	0	0	0	0	0	0	0	0	0	0	3	3	2	3	3	3	3	3	3	3	1	1	1	1	1	1	1	1	1	1
4	2	2	2	1	1	1	1	0	1	0	0	0	0	1	0	0	0	0	0	0	0	0	0	2	0	0	0	0	0	3	3	3	3	3	3	3	3	3	3	1	1	1	1	1	1	1	1	1	1
4	2	2	2	1	1	2	0	0	0	0	0	0	0	0	0	0	0	0	0	0	0	0	0	0	0	0	0	0	0	2	2	2	2	2	2	2	2	2	2	2	2	2	2	2	2	2	2	2	2
4	1	2	1	3	1	3	0	0	0	0	0	0	0	0	0	0	0	0	0	0	0	0	0	0	0	0	0	0	0	2	3	2	2	2	3	3	3	3	2	1	1	1	1	1	1	1	1	1	1
6	2	1	2	1	1	1	0	0	0	0	0	0	0	0	0	0	0	0	0	0	0	0	0	0	0	0	0	0	0	2	2	2	2	2	3	3	3	3	2	1	1	1	1	1	1	1	1	1	1
2	1	2	2	1	1	1	0	0	0	0	0	0	0	0	0	0	0	0	0	0	0	0	0	0	0	0	0	0	0	3	2	2	2	2	2	3	3	3	2	3	3	3	3	3	3	3	1	1	3
4	2	2	2	1	1	1	0	0	0	0	0	0	0	0	0	0	0	0	0	0	0	0	0	0	0	0	0	0	0	3	3	3	3	3	2	3	3	3	3	3	3	2	2	2	2	2	2	3	2
3	2	2	2	2	1	1	0	0	0	0	0	0	0	1	0	0	0	0	0	0	0	0	0	0	0	0	0	0	0	3	3	2	2	2	3	2	2	3	2	2	2	2	3	4	4	3	2	2	4
2	2	2	1	1	2	4	0	0	0	0	0	0	0	1	0	1	0	0	0	0	0	0	0	0	0	0	0	0	0	3	2	2	3	3	4	3	3	4	3	2	1	1	1	1	1	1	1	1	1
4	2	2	1	1	1	2	0	0	0	0	0	0	0	2	1	0	0	0	0	1	0	0	0	0	0	0	0	0	0	3	3	3	3	2	2	3	3	3	2	1	1	1	1	1	1	1	1	1	1
1	1	1	1	4	4	2	0	0	0	0	0	0	0	0	0	0	0	0	0	0	0	0	0	0	0	0	0	0	0	3	3	3	3	2	3	3	3	3	3	1	1	1	1	1	1	1	1	1	1
1	2	2	2	1	1	3	0	0	0	0	0	0	0	0	0	0	0	0	0	0	0	0	0	0	0	0	0	0	0	3	3	2	2	2	2	2	2	3	2	1	1	1	1	1	1	1	1	1	1
2	1	1	1	3	4	3	0	0	0	0	0	0	2	0	0	0	0	0	0	2	0	0	0	0	0	0	0	0	0	3	3	3	3	3	3	3	4	3	2	1	1	1	1	1	1	1	1	1	1
3	2	2	1	1	1	2	0	0	0	0	0	0	0	0	0	0	0	0	0	0	0	0	0	0	0	0	0	0	0	3	3	3	3	2	3	3	3	3	3	1	1	1	1	1	1	1	1	1	1
4	2	2	2	1	1	3	0	0	0	0	0	0	0	1	0	0	0	0	0	0	0	0	0	0	0	0	0	0	0	3	3	2	3	2	4	4	4	4	3	1	1	1	1	1	1	1	1	1	1
3	1	2	1	1	1	1	0	0	0	0	0	0	0	0	0	0	0	0	0	0	0	0	0	0	0	0	0	0	0	3	3	2	3	3	3	3	3	3	3	1	1	1	1	1	1	1	1	1	1
3	1	2	2	1	2	3	0	0	0	0	0	0	0	0	0	0	0	0	0	0	0	0	0	0	0	0	0	0	0	3	3	3	2	3	3	3	3	3	3	1	1	1	1	1	1	1	1	1	1
4	2	2	1	2	2	3	0	0	0	0	0	0	0	1	1	2	2	0	0	1	1	0	0	0	0	0	0	0	0	3	3	3	4	4	4	3	4	3	4	1	1	1	1	1	1	1	1	1	1
3	1	2	1	1	1	2	0	0	0	0	0	0	0	0	0	0	0	0	0	0	0	0	0	0	0	0	0	0	0	3	3	3	3	4	4	4	4	4	4	1	1	1	1	1	1	1	1	1	1
6	2	2	1	2	2	2	0	0	0	0	0	0	0	0	0	0	0	0	0	0	0	0	0	0	0	0	0	0	0	3	3	2	3	2	3	3	3	3	3	1	1	1	1	1	1	1	1	1	1
1	1	2	1	2	2	3	0	0	0	0	0	0	0	0	0	0	0	0	0	0	0	0	0	0	0	0	0	0	0	3	3	3	3	3	3	3	3	4	4	1	1	1	1	1	1	1	1	1	1
6	2	2	1	1	1	3	0	0	0	0	0	0	0	0	0	0	0	0	0	0	0	0	0	0	0	0	0	0	0	3	3	3	3	3	3	3	2	3	2	1	1	1	1	1	1	1	1	1	1
3	1	2	1	2	1	1	0	0	0	0	0	0	0	0	0	0	0	0	0	0	0	0	0	0	0	0	0	0	0	3	3	3	3	3	3	3	3	3	3	1	1	1	1	1	1	1	1	1	1
6	2	2	1	1	1	3	0	0	0	0	0	0	0	0	0	0	0	0	0	0	0	0	0	0	0	0	0	0	0	3	3	2	3	3	2	3	3	3	3	1	1	1	1	1	1	3	1	1	1
3	2	2	1	4	2	2	0	0	0	0	0	0	0	0	0	0	0	0	0	0	0	0	0	0	0	0	0	0	0	3	3	3	3	3	3	3	3	3	3	1	1	1	1	1	1	1	1	1	1
4	2	2	2	1	1	1	0	0	0	0	0	0	0	0	0	0	0	0	0	0	0	0	0	0	0	0	0	0	0	3	3	1	3	2	3	3	2	3	3	1	1	1	1	1	1	1	1	1	1
2	2	2	1	1	1	2	0	0	0	0	0	0	0	0	0	0	0	0	0	0	0	0	0	0	0	0	0	0	0	3	3	2	3	3	3	3	3	3	3	1	1	1	1	1	1	1	1	1	1
3	2	2	2	2	1	2	0	0	0	0	0	0	0	0	0	0	0	0	0	0	0	0	0	0	0	0	0	0	0	3	2	2	3	2	3	3	3	3	2	1	1	1	1	1	1	1	1	1	1
4	2	2	1	1	1	2	0	0	0	0	0	0	0	1	0	0	0	0	0	0	0	0	0	0	0	0	0	0	0	3	1	1	2	1	3	3	3	3	2	1	1	1	1	1	1	2	1	1	1
6	1	1	1	2	2	2	0	0	0	0	0	0	0	0	0	0	0	0	0	0	0	0	0	0	0	0	0	0	0	3	3	3	3	3	3	3	3	3	3	1	1	1	1	1	1	1	1	1	1
6	1	2	1	2	2	2	0	0	0	0	0	0	0	0	0	0	0	0	0	0	0	0	0	0	0	0	0	0	0	3	3	2	3	3	3	3	3	3	2	1	1	1	1	1	1	1	1	1	1
6	1	1	1	4	4	3	0	0	0	0	0	0	0	0	0	0	0	0	0	0	0	0	0	0	0	0	0	0	0	3	3	3	3	3	3	3	3	3	3	1	1	1	1	1	1	1	1	1	1
6	2	2	1	3	1	3	0	0	0	0	0	0	0	0	0	0	0	0	0	0	0	0	0	0	0	0	0	0	0	3	3	3	3	3	3	3	3	3	3	1	1	1	1	1	1	1	1	1	1
2	1	1	1	2	2	3	0	0	0	0	0	0	0	0	0	0	0	0	0	0	0	0	0	0	0	0	0	0	0	3	3	3	3	3	3	3	3	3	3	1	1	1	1	1	1	1	1	1	1
2	2	2	2	1	1	1	0	0	0	0	0	0	0	0	0	0	0	0	0	0	0	0	0	0	0	0	0	0	0	3	3	3	3	3	3	3	3	3	3	1	1	1	1	1	1	1	1	1	1
4	1	2	2	2	1	3	0	0	0	0	0	0	0	0	0	0	0	0	0	0	0	0	0	0	0	0	0	0	0	3	3	3	3	3	3	3	3	3	3	1	1	1	1	1	1	1	1	1	1
1	2	2	2	1	1	1	0	0	0	0	0	0	0	0	0	0	0	0	0	0	0	0	0	0	0	0	0	0	0	3	3	3	3	3	3	3	3	3	3	1	1	1	1	1	1	1	1	1	1
6	1	2	2	1	1	2	0	0	0	0	0	0	0	0	0	0	0	0	0	0	0	0	0	0	0	0	0	0	0	3	3	3	3	3	4	4	3	3	4	1	1	1	1	1	1	1	1	1	1
2	2	2	2	1	1	1	0	0	0	0	0	0	0	0	0	0	0	0	0	0	0	0	0	0	0	0	0	0	0	3	3	3	3	3	3	3	3	3	3	1	1	1	1	1	1	1	1	1	1
1	1	2	1	2	1	4	0	0	0	0	0	0	0	0	0	0	0	0	0	0	0	0	0	0	0	0	0	0	0	3	3	3	3	3	3	3	4	3	3	1	1	1	1	1	1	1	1	1	1
4	2	2	1	1	1	2	0	0	0	0	0	0	0	0	0	0	0	0	0	0	0	0	0	0	0	0	0	0	0	3	3	3	3	3	3	3	3	3	3	1	1	1	1	1	1	1	1	1	1
4	2	2	2	1	1	3	0	0	0	0	0	0	0	0	0	0	0	0	0	0	0	0	0	0	0	0	0	0	0	3	3	3	3	3	3	3	3	3	3	1	1	1	1	1	1	1	1	1	1
1	1	2	1	2	2	3	0	0	0	0	0	0	0	2	0	0	0	0	0	0	0	0	0	0	0	0	0	0	0	3	3	3	3	2	3	3	3	3	2	1	1	1	1	2	1	1	1	1	1
4	2	2	1	1	1	2	0	0	0	0	0	0	0	0	0	0	0	0	0	0	0	0	0	0	0	0	0	0	0	3	3	3	3	4	4	4	4	3	4	1	1	1	1	1	1	1	1	1	1
1	2	2	1	2	1	2	0	0	0	0	0	0	0	0	0	0	0	0	0	0	0	0	0	0	0	0	0	0	0	3	3	3	3	3	3	3	3	3	3	1	1	1	1	1	1	1	1	1	1
2	1	2	1	1	1	3	0	0	0	0	0	0	0	0	0	0	0	0	0	0	0	0	0	0	0	0	0	0	0	3	3	2	3	3	2	2	3	3	3	1	1	1	1	1	1	1	1	1	1
2	2	2	2	1	1	1	0	0	0	0	0	0	0	0	0	0	0	0	0	0	0	0	0	0	0	0	0	0	0	3	3	3	3	2	3	3	3	3	3	1	1	1	1	1	1	1	1	1	1
4	2	2	2	1	1	2	0	0	0	0	0	0	0	0	0	0	0	0	0	0	0	0	0	0	0	0	0	0	0	3	2	1	2	1	1	3	3	3	3	1	1	1	1	1	1	1	1	1	1
4	1	2	1	1	1	2	0	0	0	0	0	0	0	0	0	0	0	0	0	0	0	0	0	0	0	0	0	0	0	3	2	3	3	2	3	3	2	3	3	1	1	1	1	1	1	1	1	1	1
4	1	2	1	2	2	3	0	0	0	0	0	0	0	0	0	0	0	0	0	0	0	0	0	0	0	0	0	0	0	3	2	2	3	2	3	3	3	3	3	1	1	1	1	1	1	1	1	1	1
4	2	2	2	2	1	3	0	0	0	0	0	0	0	0	0	0	1	0	0	0	0	0	0	0	0	0	0	0	0	3	1	1	2	2	3	2	3	3	2	1	1	1	1	1	1	1	1	1	1
1	1	2	1	3	2	2	0	0	0	0	0	0	0	3	0	0	0	0	0	0	0	0	0	2	0	0	0	0	0	3	1	1	3	3	3	3	3	3	3	1	1	1	1	1	1	1	1	1	1
6	2	1	2	1	1	2	0	0	0	0	0	0	0	0	0	0	0	0	0	0	0	0	0	0	0	0	0	0	0	3	1	1	2	3	3	3	3	3	1	1	1	1	1	1	1	1	1	1	1
6	2	2	2	1	1	2	0	0	0	0	0	0	0	4	0	0	0	0	0	0	0	0	0	0	0	0	0	0	0	4	3	3	3	2	2	3	2	3	3	2	2	2	2	2	2	2	2	2	2
6	2	2	1	4	4	3	0	0	0	0	0	0	0	0	0	0	0	0	0	0	0	0	0	0	0	0	0	0	0	4	4	3	2	2	4	3	3	2	2	1	2	2	1	1	4	4	1	1	1
2	2	1	1	4	2	3	0	0	0	0	0	0	0	0	0	0	0	0	0	0	0	0	0	0	0	0	0	0	0	4	4	4	4	4	4	4	4	4	4	1	1	1	1	1	1	1	1	1	1
3	1	2	2	1	1	1	0	0	0	0	0	0	0	0	0	0	0	0	0	0	0	0	0	0	0	0	0	0	0	4	3	3	3	3	4	4	3	3	3	1	1	1	1	1	1	1	1	1	1
6	1	2	2	1	1	4	0	0	0	0	0	0	0	0	0	0	0	0	0	0	0	0	0	0	0	0	0	0	0	4	3	3	3	2	3	3	3	3	2	1	1	1	1	1	1	1	1	1	1
6	2	2	1	1	1	3	0	0	0	0	0	0	0	1	0	0	0	0	0	0	0	0	0	0	0	0	0	0	0	4	2	4	3	3	4	4	4	4	3	1	1	1	1	1	1	1	1	1	1
3	2	2	1	3	4	3	0	0	0	0	0	0	0	0	0	0	0	0	0	0	0	0	0	0	0	0	0	0	0	4	1	2	4	3	4	3	3	3	3	1	1	1	1	1	1	1	1	1	1
3	1	2	1	4	3	3	0	0	0	0	0	0	0	0	0	0	0	0	0	0	0	0	0	0	0	0	0	0	0	4	4	3	3	3	3	3	3	3	3	1	1	1	1	1	1	1	1	1	1
6	1	2	1	4	4	2	0	0	0	0	0	0	0	0	0	0	0	0	0	0	0	0	0	0	0	0	0	0	0	4	4	3	4	2	2	2	3	4	4	1	1	1	1	1	1	1	1	1	1
3	1	2	1	1	1	2	0	0	0	0	0	0	0	0	0	0	0	0	0	0	0	0	0	0	0	0	0	0	0	4	4	3	3	3	3	3	3	4	3	1	1	1	1	1	1	1	1	1	1
4	1	1	1	4	4	3	0	0	0	0	0	0	0	0	0	0	0	0	0	0	0	0	0	0	0	0	0	0	0	4	4	4	4	4	4	4	4	4	4	1	1	1	1	1	1	1	1	1	1
1	2	2	1	2	1	3	0	0	0	0	0	0	0	0	0	0	0	0	0	0	0	0	0	0	0	0	0	0	0	4	4	4	4	4	4	4	4	4	4	1	1	1	1	1	1	1	1	1	1
1	2	1	1	4	3	3	0	0	0	0	0	0	0	0	0	0	0	0	0	0	0	0	0	0	0	0	0	0	0	4	4	4	4	4	4	4	4	4	4	1	1	1	1	1	1	1	1	1	1
4	2	2	1	1	1	2	0	0	0	0	0	0	0	0	0	0	0	0	0	0	0	0	0	0	0	0	0	0	0	4	4	4	4	4	4	4	4	4	4	1	1	1	1	1	1	1	1	1	1
1	1	2	1	2	2	2	0	0	0	0	0	0	0	0	0	0	0	0	0	0	0	0	0	0	0	0	0	0	0	4	4	4	4	4	4	4	4	4	4	1	1	1	1	1	1	1	1	1	1
2	1	1	1	4	1	2	0	0	0	0	0	0	0	0	0	0	0	0	0	0	0	0	0	0	0	0	0	0	0	4	4	4	4	4	4	4	4	4	4	1	1	1	1	1	1	1	1	1	1
6	1	2	1	1	1	2	0	0	0	0	0	0	0	0	0	0	0	0	0	0	0	0	0	0	0	0	0	0	0	4	4	4	4	4	4	4	4	4	4	1	1	1	1	1	1	1	1	1	1
6	1	2	1	2	2	2	0	0	0	0	0	0	0	0	0	0	0	0	0	0	0	0	0	0	0	0	0	0	0	4	4	4	4	4	4	4	4	4	4	1	1	1	1	1	1	1	1	1	1
6	2	2	1	1	1	3	0	0	0	0	0	0	0	0	0	0	0	0	0	0	0	0	0	0	0	0	0	0	0	4	4	4	4	4	4	4	4	4	4	1	1	1	1	1	1	1	1	1	1
1	2	2	1	2	2	2	0	0	0	0	0	0	0	0	0	0	0	0	0	0	0	0	0	0	0	0	0	0	0	4	4	4	4	4	4	4	4	4	4	1	1	1	1	1	1	1	1	1	1
6	1	2	2	1	1	1	0	0	0	0	0	0	0	0	0	0	0	0	0	0	0	0	0	0	0	0	0	0	0	4	4	4	4	3	3	3	3	3	3	1	1	1	1	1	1	1	1	1	1
6	2	2	1	3	3	3	0	0	0	0	0	0	0	0	0	0	0	0	0	0	0	0	0	0	0	0	0	0	0	4	4	4	4	4	4	4	4	4	4	1	1	1	1	1	1	1	1	1	1
6	1	1	1	3	3	1	0	0	0	0	0	0	0	0	0	0	0	0	0	0	0	0	0	0	0	0	0	0	0	4	4	2	4	2	3	3	3	3	4	1	1	1	1	1	1	1	1	1	1
6	1	2	2	1	1	1	0	0	0	0	0	0	0	0	0	0	0	0	0	0	0	0	0	0	0	0	0	0	0	4	4	4	4	3	3	3	3	3	3	1	1	1	1	1	1	1	1	1	1
1	2	2	2	1	1	1	0	0	0	0	0	0	0	0	0	0	0	0	0	0	0	0	0	0	0	0	0	0	0	4	4	4	3	3	4	3	3	4	3	1	1	1	1	1	1	1	1	1	1
2	1	2	2	2	1	3	0	0	0	0	0	0	0	0	0	0	0	0	0	0	0	0	0	0	0	0	0	0	0	4	4	2	4	4	4	4	4	4	4	1	1	1	1	1	1	1	1	1	1
4	1	1	2	1	1	2	0	0	0	0	0	0	0	0	0	0	0	0	0	0	0	0	0	0	0	0	0	0	0	4	4	3	2	2	3	3	3	3	3	1	1	1	1	1	1	1	1	1	1
4	1	2	1	3	2	2	0	0	0	0	0	0	0	0	0	0	0	0	0	0	0	0	0	0	0	0	0	0	0	4	3	3	3	3	3	3	3	3	3	1	1	1	1	1	1	1	1	1	1
4	1	1	1	3	3	3	0	0	0	0	0	0	0	0	0	0	0	0	0	0	0	0	0	0	0	0	0	0	0	4	3	3	3	4	4	4	4	4	4	1	1	1	1	1	1	1	1	1	1
4	2	1	1	4	4	3	0	0	0	0	0	0	0	0	0	0	0	0	0	0	0	0	0	0	0	0	0	0	0	4	3	4	4	4	4	4	4	4	4	1	1	1	1	1	1	1	1	1	1
3	2	2	1	2	2	2	0	0	0	0	0	0	0	1	0	0	0	0	0	0	0	0	0	0	0	0	0	0	0	4	3	4	4	4	4	4	4	4	4	1	1	1	1	1	1	1	1	1	1
3	1	2	1	1	1	1	0	0	0	0	0	0	0	0	0	0	0	0	0	0	0	0	0	0	0	0	0	0	0	4	3	4	4	4	4	4	3	3	4	1	1	1	1	1	1	1	1	1	1
1	1	2	1	2	2	3	0	0	0	0	0	0	0	0	0	0	0	0	0	0	0	0	0	0	0	0	0	0	0	4	3	3	3	3	3	3	3	3	3	1	1	1	1	1	1	1	1	1	1
4	2	2	1	1	1	3	0	0	0	0	0	0	0	0	0	0	0	0	0	0	0	0	0	0	0	0	0	0	0	4	2	4	4	4	4	4	4	4	4	1	1	1	1	1	1	1	1	1	1
3	1	2	1	2	2	3	0	0	0	0	0	0	0	0	0	0	0	0	0	0	0	0	0	0	0	0	0	0	0	4	2	2	3	2	2	2	3	3	2	1	1	1	1	1	1	1	1	1	1
6	1	2	2	1	1	1	0	0	0	0	0	0	0	0	0	0	0	0	0	0	0	0	0	0	0	0	0	0	0	4	1	3	4	3	3	4	3	3	3	1	1	1	1	1	1	1	1	1	1
6	2	2	2	1	1	2	0	0	0	0	0	0	0	0	0	0	0	0	0	0	0	0	0	0	0	0	0	0	0	4	1	1	4	3	4	3	4	4	3	1	1	1	1	1	1	1	1	1	1
6	2	2	1	2	2	4	0	0	0	0	0	0	0	1	0	0	0	0	0	0	0	0	0	1	0	0	0	0	0	4	4	4	4	4	4	4	4	4	4	1	1	1	1	1	1	1	1	1	1
6	2	2	2	1	4	4	1	0	0	0	0	0	1	0	1	0	1	0	0	1	1	0	0	0	0	0	0	0	0	2	2	1	1	2	2	2	3	3	2	1	1	1	1	1	1	1	1	1	1
6	1	2	2	1	1	3	1	0	0	0	0	0	0	0	0	0	0	0	0	1	0	0	0	1	0	0	0	0	0	3	3	2	2	2	2	3	3	3	2	1	1	1	1	1	2	2	1	1	1
6	1	2	1	1	1	3	1	0	0	0	0	0	0	0	0	1	0	0	0	0	1	0	0	0	0	0	0	0	0	3	3	2	3	2	3	2	2	3	2	1	1	1	1	1	1	1	1	1	1
6	1	2	1	2	1	3	1	0	0	0	0	0	0	0	0	0	0	0	0	0	0	0	0	0	0	0	0	0	0	3	3	2	2	2	3	3	3	3	2	1	1	1	1	1	3	3	1	1	1
6	1	2	2	1	1	3	1	0	0	0	0	0	0	0	0	0	0	0	0	0	0	0	0	0	0	0	0	0	0	3	2	2	2	2	3	2	2	2	2	1	1	1	1	1	1	1	1	1	1
6	1	2	2	1	1	3	1	0	0	0	0	0	0	0	0	0	0	0	0	0	0	0	0	0	0	0	0	0	0	3	3	2	3	3	3	3	3	3	3	1	1	1	1	1	1	1	1	1	1
6	2	2	1	2	1	2	1	0	0	0	0	0	0	0	0	0	0	0	0	0	0	0	0	0	0	0	0	0	0	3	3	2	3	3	3	3	3	3	3	1	1	1	1	1	1	1	1	1	1
6	2	2	1	2	2	3	1	0	0	0	0	0	0	0	0	0	0	0	0	0	0	0	0	0	1	0	0	0	0	3	3	3	3	3	3	3	3	3	3	1	1	1	1	1	1	1	1	1	1
4	2	2	1	4	4	3	1	0	0	0	0	0	1	1	0	0	0	1	1	0	0	0	0	0	0	0	0	0	0	4	2	3	2	3	3	3	3	3	2	1	1	1	1	1	1	1	1	1	1
2	1	1	1	3	3	2	1	0	0	0	0	0	0	0	0	0	0	0	0	0	0	0	0	0	0	0	0	0	0	4	4	3	3	3	3	4	4	4	3	1	1	1	1	1	1	1	1	1	1
6	2	2	2	1	1	3	1	0	0	0	0	0	0	4	0	0	0	0	0	0	0	0	0	0	0	0	0	0	0	4	4	2	3	3	3	3	3	3	3	1	1	1	1	1	1	1	1	1	1
6	1	2	1	1	1	2	1	0	0	0	0	0	0	1	0	1	0	0	0	1	0	0	0	0	0	0	0	0	0	4	3	3	3	3	3	3	3	3	2	1	1	1	1	1	1	1	1	1	1
4	2	2	2	1	1	1	2	0	0	0	0	0	0	0	0	1	0	0	0	0	0	0	0	0	1	0	0	0	0	3	3	3	2	2	4	2	2	2	2	4	4	3	3	3	5	5	2	5	5
2	1	2	2	1	1	2	2	0	0	0	0	0	1	2	0	0	0	0	0	0	0	0	0	0	0	0	0	0	0	3	2	2	2	2	3	3	3	3	3	3	1	1	1	1	1	1	1	1	1
1	2	2	2	1	1	2	2	0	0	0	0	0	0	2	1	1	0	0	0	0	0	0	0	0	0	0	0	0	0	3	3	3	3	2	4	3	3	3	2	2	1	1	1	1	1	1	1	1	1
4	2	2	1	2	1	1	2	0	0	0	0	0	0	1	0	0	0	0	0	0	0	0	0	2	2	0	0	0	0	3	3	3	3	2	3	3	2	2	2	1	1	1	1	1	1	1	1	1	1
2	2	2	2	1	1	2	2	0	0	0	0	0	0	0	0	0	0	0	0	0	0	0	0	0	0	0	0	0	0	3	3	2	3	3	3	3	3	3	3	1	1	1	1	1	1	2	1	1	1
1	1	2	1	1	1	2	2	0	0	0	0	0	0	0	0	0	0	0	0	0	0	0	0	0	0	0	0	0	0	3	3	1	3	2	3	3	3	3	3	1	1	1	1	1	1	1	1	1	1
2	1	2	1	2	2	2	0	1	0	0	0	0	0	0	0	0	0	0	0	0	0	0	0	0	0	0	0	0	0	2	2	3	3	3	3	4	4	4	3	3	2	1	2	1	1	1	1	1	1
1	2	2	1	1	1	2	0	1	0	0	0	0	0	1	0	0	0	0	0	0	0	0	0	0	0	0	0	0	0	3	3	2	3	2	3	3	2	3	2	3	3	3	3	3	3	3	3	3	3
2	1	2	1	2	3	2	0	1	0	0	0	0	0	1	0	0	0	0	0	0	1	0	0	0	0	0	0	0	0	3	2	1	3	2	3	3	3	3	2	3	1	1	3	3	1	1	1	1	1
6	1	2	1	2	2	3	0	1	0	0	0	0	1	0	0	0	0	0	0	1	0	0	0	1	0	0	0	0	0	3	4	4	3	3	4	4	3	3	3	1	1	1	1	1	1	1	1	1	1
6	2	2	1	3	1	3	0	1	0	0	0	0	0	0	0	0	0	0	0	0	0	0	0	0	0	0	0	0	0	3	1	2	3	3	4	3	3	3	3	1	1	1	1	1	1	1	1	1	1
3	2	2	1	1	1	3	0	1	0	0	0	0	0	0	0	0	1	0	0	1	0	0	0	0	0	0	0	0	0	4	4	3	3	3	3	3	3	3	3	1	1	1	1	1	1	1	1	1	1
4	2	2	2	1	1	2	1	1	0	0	0	0	0	2	1	0	0	1	0	0	0	0	0	0	0	0	0	0	0	2	2	1	3	2	3	3	2	3	3	1	1	1	1	1	1	1	1	1	1
2	2	2	1	1	1	1	1	1	0	0	0	0	2	2	2	1	0	2	0	2	1	0	1	1	1	0	0	0	0	3	2	1	1	1	3	3	3	3	2	2	1	1	1	1	1	1	1	1	1
4	2	2	2	1	1	1	1	1	0	0	0	0	0	0	1	0	0	0	0	0	0	0	0	0	0	0	0	0	0	3	3	3	2	2	3	3	2	2	2	1	1	1	1	1	1	1	1	1	1
4	1	2	1	2	4	3	2	1	0	0	0	0	0	2	0	0	0	4	0	0	0	0	0	0	0	0	0	0	0	2	1	3	2	1	1	1	1	1	1	1	1	1	1	1	1	1	1	1	1
4	1	1	1	2	1	4	2	1	0	0	0	0	0	0	0	0	0	0	0	0	0	0	0	0	0	0	0	0	0	3	3	3	2	2	3	2	3	3	2	1	1	1	1	1	1	1	1	1	1
1	1	2	1	1	1	2	0	2	0	0	0	0	0	0	0	0	0	0	0	0	0	0	0	2	0	0	0	0	0	3	2	2	2	2	3	3	2	2	2	1	1	1	1	1	1	1	1	1	1
3	2	2	1	2	2	3	0	2	0	0	0	0	0	0	0	0	0	0	0	0	0	0	0	0	0	0	0	0	0	3	2	2	3	2	2	2	3	3	2	1	1	1	1	1	1	1	1	1	1
1	1	1	1	3	4	4	0	2	0	0	0	0	0	0	0	0	0	0	0	0	0	0	0	0	0	0	0	0	0	4	4	4	4	4	3	4	4	4	3	1	1	1	1	1	1	1	1	1	1
3	2	2	2	1	1	1	1	2	0	0	0	0	0	1	0	0	0	0	0	1	0	0	0	1	1	0	0	0	0	2	2	2	2	2	3	2	2	3	2	1	1	1	1	1	1	1	1	1	1
2	2	2	2	2	1	1	1	2	0	0	0	0	0	1	0	0	0	1	0	0	0	0	0	0	0	0	0	0	0	3	3	3	3	3	3	3	3	3	2	1	1	1	1	1	1	1	1	1	1
1	1	2	1	2	1	3	1	2	0	0	0	0	1	0	0	0	1	0	0	1	0	0	0	0	0	0	0	0	0	4	4	4	4	4	4	4	4	4	4	1	1	1	1	1	1	1	1	1	1
2	1	2	1	2	1	2	2	2	0	0	0	0	1	0	0	0	0	0	0	0	0	0	0	0	0	0	0	0	0	3	2	3	3	2	3	3	3	3	2	3	3	4	3	4	4	4	4	4	4
4	1	1	1	1	1	4	0	3	0	0	0	0	0	0	0	0	0	0	0	0	0	0	0	0	0	0	0	0	0	4	4	3	3	3	3	3	3	3	3	4	4	1	1	4	1	1	1	1	1
2	2	2	1	1	1	2	0	0	1	0	0	0	0	0	0	1	0	0	0	0	0	0	0	0	1	0	0	0	0	3	3	2	2	2	3	3	2	3	2	2	1	1	1	1	1	2	2	2	2
2	2	2	1	3	3	3	0	0	1	0	0	0	0	0	0	0	0	0	0	0	0	0	0	0	0	0	0	0	0	3	3	2	3	3	3	4	4	4	4	1	1	1	1	1	1	1	1	1	1
6	1	2	1	2	1	2	0	0	1	0	0	0	1	0	0	0	0	0	0	0	0	0	0	0	0	0	0	0	0	3	2	3	4	4	4	4	3	3	3	1	1	1	1	1	1	1	1	1	1
2	1	2	2	1	1	1	0	0	1	0	0	0	0	2	0	0	0	0	0	0	0	0	0	0	0	0	0	0	0	3	2	3	3	3	3	3	3	3	2	1	1	1	1	1	1	1	1	1	1
2	2	2	1	4	4	2	0	0	1	0	0	0	0	0	0	0	0	0	0	0	0	0	0	0	0	0	0	0	0	4	4	3	4	3	4	4	4	4	4	1	1	1	1	1	1	1	1	1	1
4	2	2	2	1	1	1	1	0	1	0	0	0	0	0	0	0	0	0	0	0	0	0	0	0	0	0	0	0	0	3	3	2	2	2	3	2	3	3	2	1	1	1	1	1	1	1	1	1	1
1	1	1	1	3	2	3	1	0	1	0	0	0	0	0	0	0	0	0	0	0	0	0	0	0	0	0	0	0	0	3	3	1	2	2	2	3	2	2	2	1	1	1	1	1	1	1	1	1	1
2	1	1	1	2	2	3	1	0	1	0	0	0	0	0	0	0	0	0	0	0	0	0	0	0	0	0	0	0	0	3	3	3	3	3	3	3	3	3	3	1	1	1	1	1	1	1	1	1	1
2	2	2	2	1	1	3	1	0	1	0	0	0	0	0	0	0	0	0	0	0	0	0	0	0	0	0	0	0	0	3	3	2	2	2	3	3	3	3	2	1	1	1	1	1	1	1	1	1	1
4	2	2	1	4	4	3	1	0	1	0	0	0	0	0	0	0	0	0	0	0	0	0	0	0	0	0	0	0	0	4	4	3	4	4	4	4	4	4	4	1	1	1	1	1	1	1	1	1	1
4	1	1	1	2	4	4	2	0	1	0	0	0	0	0	0	0	0	0	0	0	0	0	0	0	0	0	0	0	0	3	3	2	3	3	3	3	3	3	2	1	4	1	4	4	1	1	1	3	1
1	1	2	1	4	4	3	3	0	1	0	0	0	0	1	0	0	0	0	0	0	0	0	1	1	1	0	0	0	0	4	4	3	4	4	3	4	3	4	4	1	1	1	1	1	1	1	1	1	1
2	2	2	1	4	4	3	0	1	1	0	0	0	0	0	0	0	0	0	0	0	0	0	0	0	0	0	0	0	0	3	3	4	3	3	3	3	3	3	3	1	1	1	1	1	1	1	1	1	1
1	1	2	1	3	3	3	0	1	1	0	0	0	0	0	0	0	0	0	0	0	0	0	0	0	0	0	0	0	0	4	4	4	4	4	4	4	4	4	4	2	1	1	1	1	1	1	1	1	1
2	1	2	1	1	1	2	1	1	1	0	0	0	0	0	0	0	0	0	0	0	0	0	0	0	0	0	0	0	0	3	3	2	2	2	2	2	2	3	2	1	1	1	1	1	1	1	1	1	1
6	1	2	2	1	1	4	1	1	1	0	0	0	0	2	0	0	0	0	0	0	0	0	0	0	0	0	0	0	0	3	3	2	2	2	3	3	2	3	2	1	1	1	1	1	1	1	2	1	1
6	2	2	1	2	1	1	1	1	1	0	0	0	1	1	0	0	0	0	0	1	0	0	0	0	0	0	0	0	0	3	3	3	3	3	3	3	3	3	3	1	1	1	1	1	1	4	1	1	1
6	2	2	2	1	1	3	2	1	1	0	0	0	0	0	2	2	1	2	0	0	0	0	0	1	0	0	0	0	0	3	2	2	2	2	2	2	2	3	2	1	1	1	1	1	1	1	1	1	1
2	1	2	1	3	3	3	0	2	1	0	0	0	0	0	0	1	0	0	0	1	1	0	0	0	0	0	0	0	0	3	3	2	2	2	3	3	3	3	3	1	1	1	1	1	1	1	1	1	1
2	1	2	1	2	2	2	0	2	1	0	0	0	2	0	0	0	0	0	0	0	0	0	0	0	0	0	0	0	0	3	3	1	3	3	3	3	3	3	3	1	1	1	1	1	1	1	1	1	1
3	2	2	1	4	2	2	1	2	1	0	0	0	0	0	0	0	0	0	0	0	0	0	0	0	0	0	0	0	0	3	2	2	2	2	3	3	3	3	2	1	1	1	1	1	1	1	1	1	1
2	2	2	1	3	3	3	1	2	1	0	0	0	2	0	0	2	0	0	0	2	0	0	0	0	0	0	0	0	0	4	3	4	4	3	4	4	4	4	4	1	1	1	1	1	1	1	1	1	1
1	2	2	1	3	1	2	0	0	1	1	0	0	1	0	0	0	0	1	0	0	0	0	0	0	0	0	0	0	0	3	2	2	2	2	3	3	2	2	3	1	1	1	1	1	1	1	1	1	1
4	1	2	2	1	1	2	0	0	0	0	1	0	0	0	0	1	0	0	0	2	0	0	0	1	0	0	0	0	0	3	2	2	2	2	2	3	3	3	2	1	1	1	1	1	1	1	1	1	1
2	2	2	1	4	4	2	0	0	0	0	1	0	0	0	0	0	0	0	0	0	0	0	0	0	0	0	0	0	0	4	4	3	3	3	4	3	3	4	4	1	1	1	1	1	1	1	1	1	1
1	2	2	2	2	1	1	1	0	0	0	1	0	1	0	0	0	0	0	0	0	0	0	0	0	0	0	0	0	0	3	3	2	2	2	3	2	3	3	2	2	2	1	2	2	2	3	2	1	1
2	1	2	1	3	3	2	1	0	0	0	1	0	1	1	1	1	0	0	0	0	0	0	0	0	0	0	0	0	0	3	2	2	4	4	3	3	3	3	3	1	1	1	1	1	1	2	1	1	1
1	2	2	2	1	1	3	1	0	0	0	1	0	1	1	1	0	0	0	0	2	1	0	0	0	0	0	0	0	0	3	2	3	3	2	4	3	3	3	3	1	1	1	1	1	2	3	1	1	1
1	2	2	2	1	1	2	0	1	0	0	1	0	0	1	0	1	0	0	0	0	0	0	0	0	0	0	0	0	0	3	2	2	2	2	3	2	3	2	3	1	1	1	1	1	1	1	1	1	1
2	1	1	2	1	1	3	1	1	0	0	1	0	0	0	0	0	0	0	0	1	0	0	0	0	0	0	0	0	0	2	2	2	3	2	2	3	3	3	3	3	4	3	4	4	3	3	3	1	1
3	2	2	2	2	2	2	1	1	0	0	1	0	0	1	1	0	2	0	0	0	0	0	1	1	1	0	0	0	0	3	3	1	2	2	3	2	3	2	2	1	1	1	1	1	1	1	1	1	1
3	2	2	2	1	1	2	1	1	0	0	1	0	0	0	0	0	0	1	0	0	0	0	0	0	0	0	0	0	0	3	3	3	3	2	3	4	3	3	3	1	1	1	1	1	1	1	1	1	1
2	1	1	1	1	2	2	1	1	0	0	1	0	1	0	1	2	0	0	0	1	0	0	0	1	0	0	0	0	0	3	3	2	3	3	3	3	3	3	3	1	1	1	1	1	1	1	1	1	1
1	1	2	1	1	1	3	2	2	0	0	1	0	1	1	1	1	0	2	2	2	0	0	0	0	0	0	0	0	0	3	4	3	3	3	3	3	3	3	3	4	4	4	4	4	3	3	1	1	1
6	1	2	1	2	2	3	2	0	1	0	1	0	1	2	1	1	0	0	0	1	0	0	0	0	0	0	0	0	0	3	3	3	3	3	3	3	3	3	3	1	1	1	1	1	1	1	1	1	1
1	2	2	2	1	1	3	2	0	1	0	1	0	0	0	0	0	0	0	0	0	0	0	0	0	0	0	0	0	0	3	3	2	2	2	3	2	2	2	2	1	1	1	1	1	1	1	1	1	1
6	1	2	2	1	1	1	0	1	1	0	1	0	0	0	0	0	0	0	0	0	0	0	0	0	0	0	0	0	0	3	3	3	3	3	3	3	3	3	3	1	1	1	1	1	1	1	1	1	1
6	2	2	1	4	3	2	1	1	1	0	1	0	0	0	0	0	0	0	0	0	0	0	0	0	0	0	0	0	0	4	3	3	4	3	4	4	3	3	3	3	3	1	1	1	4	4	1	1	1
1	2	2	1	1	2	1	0	2	0	1	1	0	1	0	0	0	0	0	0	1	0	0	0	0	0	0	0	0	0	3	3	2	3	2	3	3	3	3	2	1	1	1	1	1	1	1	1	1	1
2	2	2	1	3	3	4	1	1	1	1	1	0	0	0	0	0	0	0	0	0	0	0	0	0	0	0	0	0	0	3	3	3	3	3	3	3	3	3	3	1	1	1	1	1	1	1	1	1	1
2	1	2	1	1	1	3	1	2	1	1	1	0	0	2	0	0	1	1	1	1	0	0	1	1	1	0	0	0	0	3	3	3	3	3	3	3	3	3	3	1	1	1	1	2	1	2	1	1	1
1	1	1	1	2	2	2	0	0	0	0	0	1	0	0	0	0	0	0	0	0	0	0	0	0	0	0	0	0	0	3	3	3	3	3	3	3	3	3	3	1	1	1	1	1	1	2	1	4	1
2	2	2	1	2	1	3	0	0	0	0	0	1	1	0	0	0	0	0	1	0	0	0	0	0	0	0	0	0	0	4	3	3	3	3	4	3	3	3	3	1	1	1	1	1	1	1	1	1	1
1	2	1	1	4	3	2	1	2	1	0	0	1	1	1	1	0	0	0	0	0	0	0	0	0	0	0	0	0	0	3	3	2	3	2	3	3	3	3	2	1	1	1	1	1	1	1	1	1	1
2	2	2	1	1	1	3	2	1	1	1	0	1	1	0	0	0	0	0	0	0	1	0	1	1	1	0	0	0	0	3	3	2	2	2	3	3	2	3	2	3	3	3	3	3	3	4	4	3	3
1	2	2	1	1	1	1	2	1	0	0	1	1	1	0	0	0	0	0	0	1	1	0	0	0	1	0	0	0	0	3	4	3	1	1	3	2	2	2	1	4	4	4	3	3	3	3	3	3	3
4	2	2	1	2	1	4	0	1	1	1	1	1	1	0	0	0	0	1	0	0	0	0	0	0	0	0	0	0	0	3	3	3	3	3	3	3	3	3	3	1	1	1	1	1	1	1	1	1	1
4	2	2	1	4	4	3	1	1	1	1	1	1	1	0	1	0	0	0	0	1	0	0	0	0	0	0	0	0	0	4	4	2	2	2	4	4	4	4	3	1	1	1	1	1	1	1	1	1	1
1	1	1	1	1	1	2	2	1	1	1	1	1	0	0	0	0	0	0	0	0	1	0	0	0	0	0	0	0	0	3	3	3	3	3	3	3	2	3	3	1	1	1	1	1	1	1	1	1	1
4	2	2	1	1	2	2	2	1	1	1	1	1	1	2	0	0	1	2	0	1	1	0	0	2	0	0	0	0	0	4	3	3	3	4	4	3	3	4	3	1	1	1	1	1	1	1	1	1	1
1	2	2	1	3	2	3	1	2	1	1	2	1	1	0	2	2	0	0	1	1	1	0	1	1	1	0	0	0	0	3	4	2	2	2	3	2	3	3	2	1	1	1	1	1	1	3	1	1	1
1	2	2	1	2	2	3	0	0	0	0	2	1	0	4	0	2	4	1	0	0	0	0	4	4	4	0	0	0	0	3	3	2	3	3	4	3	3	3	2	1	1	1	1	1	1	1	3	1	1
1	2	2	1	2	2	3	0	0	0	0	0	2	0	2	0	0	0	0	0	0	0	0	0	0	0	0	0	0	0	3	4	3	3	2	4	3	4	4	2	3	2	1	1	1	1	3	1	1	1
2	2	2	1	4	3	1	2	1	0	0	1	2	2	2	2	1	1	0	0	1	0	0	0	0	0	0	0	0	0	3	3	3	3	3	3	3	3	3	3	2	2	2	2	2	3	3	1	2	4
1	1	1	1	4	4	4	0	0	0	0	0	3	2	4	0	0	0	0	0	0	0	0	0	0	0	0	0	0	0	4	4	3	3	3	4	4	4	4	4	1	1	1	1	1	1	1	1	1	1
2	2	1	1	4	4	3	0	1	0	0	0	3	1	1	0	0	0	0	0	0	0	0	0	0	0	0	0	0	0	3	3	2	3	3	3	3	3	3	3	1	1	1	1	1	1	1	1	1	1
1	2	2	1	1	3	1	0	0	0	0	0	4	0	0	0	0	0	0	0	0	0	0	0	0	0	0	0	0	0	4	4	2	4	4	4	4	3	4	3	1	1	1	1	1	1	1	1	1	1
1	2	2	1	1	1	2	1	1	0	0	0	0	0	0	0	0	0	0	0	0	1	1	2	0	0	0	0	0	0	3	3	3	2	3	3	3	2	3	2	1	1	1	1	1	2	3	2	3	2
2	2	2	1	1	1	2	1	1	0	0	0	0	1	0	1	0	0	0	0	2	0	1	0	0	0	0	0	0	0	4	4	2	3	3	4	4	2	3	2	1	1	1	1	1	1	1	1	1	1
1	1	2	1	1	2	3	1	2	0	0	0	0	0	1	1	1	0	1	0	1	0	1	1	0	0	0	0	0	0	3	3	3	3	3	3	3	3	3	3	1	1	1	1	1	1	1	1	1	1
4	1	2	2	1	1	1	3	3	0	0	0	0	1	0	1	0	0	0	1	2	2	1	0	0	0	0	0	0	0	3	3	3	3	3	3	3	3	3	3	2	2	2	2	2	2	2	2	2	2
4	1	2	1	3	3	3	1	2	0	0	1	0	0	2	3	2	0	1	0	0	0	1	2	0	0	0	0	0	0	3	3	2	2	1	2	2	2	2	2	1	2	2	2	1	1	1	1	1	1
3	1	1	2	4	4	2	2	3	1	0	1	0	1	2	3	4	4	4	1	0	2	1	0	0	0	0	0	0	0	3	3	2	4	3	3	3	3	3	3	1	1	1	1	1	1	1	2	2	2
2	2	2	1	3	2	3	1	0	1	1	1	0	0	0	0	0	0	0	1	1	0	1	0	0	0	0	0	0	0	3	4	4	4	4	3	4	3	4	4	2	1	1	1	1	2	1	1	2	1
3	2	2	1	3	2	3	1	1	1	1	1	0	1	1	0	0	0	2	1	1	1	1	1	1	1	0	0	0	0	3	2	2	2	2	3	2	3	3	2	1	1	1	1	1	1	1	1	1	1
3	1	2	1	2	2	2	0	0	0	0	0	1	1	2	1	1	1	0	1	1	1	1	0	0	0	0	0	0	0	3	3	2	3	2	3	3	2	3	2	1	1	1	1	1	1	1	1	1	1
4	1	1	2	4	3	3	0	0	0	0	1	1	2	3	1	2	3	0	0	1	2	1	1	1	1	0	0	0	0	4	4	4	4	4	4	4	4	4	4	1	1	1	1	1	2	2	2	2	3
1	1	2	1	1	1	1	0	2	0	0	0	0	0	0	0	2	0	0	0	0	0	2	2	2	2	0	0	0	0	3	3	3	3	3	3	4	4	4	3	1	1	1	1	1	1	2	2	2	2
2	1	2	1	1	2	2	2	2	0	0	0	1	2	3	1	2	3	0	0	1	1	2	2	2	2	0	0	0	0	3	3	3	3	3	3	3	3	4	3	1	4	1	1	4	1	1	1	1	1
2	1	2	1	4	4	3	0	0	0	0	0	0	0	1	0	2	0	0	0	0	0	3	3	0	0	0	0	0	0	4	4	4	4	2	4	4	4	4	4	2	1	1	1	1	1	1	1	2	1
2	2	2	1	2	1	2	0	0	0	0	0	1	1	2	2	2	0	2	2	1	1	3	4	4	4	0	0	0	0	4	4	3	3	3	3	3	3	3	3	1	1	1	1	1	1	1	1	1	1
1	2	2	1	1	1	4	1	1	1	1	1	1	1	2	4	1	0	1	1	4	4	3	0	0	0	0	0	0	0	3	3	3	3	3	4	3	3	3	2	1	1	1	1	1	1	1	1	1	1
1	2	2	2	1	1	3	0	0	0	0	0	0	0	0	0	0	0	0	0	0	0	0	0	0	0	0	1	0	0	3	3	2	2	2	3	2	2	3	2	1	1	1	1	1	1	2	1	1	1
1	1	2	2	1	1	1	0	0	0	0	0	0	0	1	0	0	0	0	0	0	0	0	0	0	0	0	1	0	0	3	3	2	2	2	3	3	2	2	2	1	1	1	1	1	1	1	1	1	1
1	1	2	2	1	1	1	1	1	0	0	0	0	1	0	0	0	0	0	0	0	0	0	0	1	0	0	1	0	0	3	2	2	2	2	3	3	3	3	3	1	1	1	1	1	1	1	1	1	1
1	1	2	1	3	1	1	2	0	0	0	1	0	2	0	0	0	0	0	0	0	2	0	0	0	0	0	1	0	0	3	3	2	1	1	4	2	2	3	1	1	1	1	1	1	1	2	2	3	1
1	1	1	1	4	4	3	0	1	0	0	1	0	0	2	1	1	0	0	0	2	0	0	1	0	0	0	1	0	0	2	2	2	2	2	3	2	3	3	2	1	2	1	2	1	1	1	1	1	1
1	2	2	2	2	1	2	1	2	0	0	1	0	1	1	1	0	0	0	0	1	1	0	0	1	0	1	1	0	0	3	2	2	2	2	3	3	3	3	2	3	2	2	3	2	2	4	4	2	2
3	2	1	2	1	1	2	1	0	0	0	1	1	1	0	0	0	0	0	0	0	0	0	0	1	0	0	1	0	0	3	2	1	2	2	3	2	3	3	2	1	1	1	1	1	1	1	1	1	1
6	2	2	1	1	1	1	3	1	1	1	1	1	0	2	0	0	0	0	0	1	0	0	0	0	1	0	1	0	0	3	3	2	2	2	3	3	3	3	2	4	4	4	3	3	3	4	1	1	1
3	2	2	2	2	1	2	1	0	0	0	0	0	0	2	0	0	0	0	0	0	0	0	0	0	0	0	2	0	0	3	2	3	3	3	3	3	3	3	2	1	1	1	1	1	1	1	1	1	1
2	1	2	1	1	1	3	1	0	0	0	1	0	1	1	0	0	2	0	1	1	0	0	0	0	0	0	2	0	0	3	3	2	2	2	3	3	3	3	2	2	1	2	2	1	1	2	1	1	1
1	2	2	1	2	2	4	1	0	0	0	0	1	0	0	0	0	0	0	0	0	0	0	0	1	0	0	2	0	0	3	4	4	3	4	3	3	2	3	2	1	1	1	1	1	1	3	1	1	1
1	1	1	1	3	3	2	2	2	0	1	1	0	0	0	0	1	0	2	2	2	2	1	1	1	1	0	2	0	0	3	3	3	3	3	3	3	3	3	3	1	1	1	1	1	1	1	1	1	1
1	2	2	1	3	2	2	0	0	0	0	0	0	0	0	0	0	0	0	0	0	0	0	0	0	0	0	0	1	0	3	3	2	3	3	3	3	3	3	3	1	1	1	1	1	1	1	1	1	1
1	2	2	1	1	3	2	2	0	0	0	0	0	0	0	0	0	0	0	0	0	0	0	0	0	0	0	0	1	0	4	3	1	1	3	4	3	2	3	2	3	3	3	3	3	3	4	3	3	2
2	1	2	1	2	2	2	1	1	0	0	0	0	1	2	0	1	0	0	0	0	0	0	0	0	0	0	0	1	0	3	3	2	2	3	3	3	3	3	2	3	3	3	3	3	3	3	3	3	3
1	1	2	2	1	1	2	0	0	1	0	0	0	0	1	0	0	0	0	0	1	0	0	0	0	0	0	0	1	0	3	3	2	2	3	3	2	2	3	2	1	1	1	1	1	1	1	1	1	1
4	2	1	1	1	1	1	2	1	0	0	1	0	1	1	1	0	0	0	0	0	0	0	0	1	1	0	0	1	0	2	2	2	2	2	3	2	2	2	2	1	1	1	1	1	1	2	1	2	2
4	2	2	1	1	3	3	1	0	0	0	0	1	0	0	0	0	0	0	0	0	0	0	0	1	1	0	0	2	0	3	3	2	2	2	3	2	2	3	2	1	1	1	1	1	1	1	1	1	2
4	2	2	2	1	1	2	4	0	2	0	3	0	0	0	0	1	0	0	2	2	0	1	0	0	0	0	1	2	0	3	3	2	2	1	2	3	2	3	1	1	1	1	1	1	1	1	1	1	1
1	2	2	1	1	1	2	1	1	0	0	1	0	0	0	0	0	0	0	0	0	0	0	0	0	0	1	0	1	1	3	3	2	2	2	4	3	3	3	2	1	1	1	1	1	1	1	1	1	1
3	2	2	1	2	2	4	0	0	0	0	0	0	0	1	1	1	1	1	1	1	2	2	2	2	2	0	0	1	1	4	4	2	3	2	4	4	4	4	3	1	1	2	2	1	2	2	2	2	1
3	2	2	1	2	1	2	2	2	0	0	0	0	0	0	0	0	0	0	0	0	0	0	0	0	1	1	1	1	1	3	3	2	3	3	3	3	3	3	2	1	1	1	1	1	1	1	1	1	1
4	1	2	2	2	2	3	1	0	0	0	0	0	0	4	0	0	0	0	0	0	0	0	0	0	0	1	1	1	1	4	4	4	4	4	4	4	4	4	4	1	1	1	1	1	1	1	1	1	1
3	1	2	2	1	1	2	2	2	0	0	0	0	0	1	0	2	0	0	0	0	0	0	2	1	0	1	1	1	1	3	3	2	2	2	3	2	2	3	2	1	2	2	2	2	2	2	2	2	2
4	2	2	1	4	1	3	1	0	1	0	0	0	1	1	0	0	0	0	0	0	0	0	0	0	1	1	1	1	1	3	3	3	3	2	3	3	3	3	3	1	1	1	1	1	2	2	2	3	2
2	2	2	2	1	1	2	0	1	1	0	0	0	1	2	0	0	0	0	0	0	0	0	1	1	1	1	1	1	1	3	3	4	4	4	4	4	4	3	3	3	3	3	3	3	3	3	3	3	3
2	2	2	2	1	1	3	1	1	1	0	0	0	0	0	0	0	0	0	0	0	0	0	1	1	1	1	1	1	1	3	3	2	3	3	3	3	3	3	3	3	2	1	1	1	1	3	1	1	1
2	2	2	2	1	1	2	1	1	1	1	0	0	0	0	0	2	0	0	0	0	0	0	0	1	0	1	1	1	1	3	3	2	2	1	2	2	2	3	2	1	1	1	1	1	1	1	1	1	1
3	2	2	1	4	3	2	0	1	0	0	1	0	0	0	0	0	0	0	0	0	0	0	0	1	1	1	1	1	1	4	3	2	3	3	3	3	3	3	2	1	1	1	1	1	1	3	1	1	1
3	2	1	1	2	1	2	2	1	0	0	1	0	0	2	0	1	0	1	0	1	0	0	0	1	1	1	1	1	1	2	2	2	2	2	2	2	3	3	2	1	1	1	1	1	1	1	1	1	1
3	2	1	1	2	1	2	0	0	1	1	1	0	0	0	2	1	1	2	0	1	0	0	1	1	1	1	1	1	1	4	4	4	4	4	4	4	4	4	4	1	1	1	1	1	1	1	1	2	2
2	1	2	1	2	2	2	1	1	1	1	1	0	1	1	1	1	0	1	0	1	0	0	0	0	0	1	1	1	1	3	3	3	3	3	3	3	4	3	3	1	1	1	1	1	1	1	1	1	1
4	2	2	1	2	2	3	3	2	0	0	2	0	1	0	0	1	0	0	0	2	0	0	0	0	0	1	1	1	1	3	1	1	1	1	3	1	1	1	1	1	1	1	3	1	1	4	1	1	4
4	2	2	1	1	1	3	1	1	0	0	0	1	2	3	1	2	3	2	3	3	3	0	0	0	0	0	1	1	1	3	3	3	3	2	3	2	2	2	2	1	1	1	1	2	3	2	3	2	3
3	2	2	2	2	1	1	2	2	2	2	2	1	3	1	1	3	2	0	1	3	2	0	1	1	1	1	1	1	1	3	3	2	2	2	3	2	2	3	2	3	3	3	4	2	3	3	4	3	4
1	2	2	1	4	4	2	0	0	0	0	0	2	0	0	1	1	1	1	0	0	0	0	0	0	1	1	1	1	1	3	2	2	2	2	3	3	3	3	3	1	1	1	1	1	1	1	1	1	1
1	2	1	1	1	1	3	0	0	0	0	1	2	3	4	2	1	1	0	0	0	0	0	0	0	0	1	1	1	1	4	4	2	3	3	4	4	3	3	3	1	1	1	1	1	1	1	1	1	1
3	2	2	1	3	3	2	0	0	1	1	2	2	3	3	0	0	0	0	0	0	0	0	0	0	0	0	1	1	1	3	3	2	2	2	3	3	2	3	2	1	1	1	1	1	2	3	1	3	2
3	2	2	1	2	3	3	0	0	0	0	0	4	2	3	1	3	2	3	0	0	0	0	1	1	1	1	1	1	1	3	3	3	3	3	3	3	3	3	3	1	1	1	1	2	3	1	1	1	1
2	2	2	1	1	1	2	0	0	0	0	0	0	0	0	0	0	0	0	0	0	0	1	1	1	1	1	1	1	1	4	4	4	4	4	4	4	4	4	4	1	1	1	1	1	1	1	1	1	1
3	2	2	1	4	4	3	0	0	0	0	0	0	0	1	1	0	0	1	1	0	0	1	1	1	1	1	1	1	1	4	4	4	4	4	4	4	4	4	4	1	1	1	1	1	1	1	1	1	1
3	2	2	2	1	1	2	1	0	0	0	0	0	1	0	0	0	0	0	0	0	0	1	1	1	1	1	1	1	1	4	4	4	3	3	4	4	3	3	2	1	1	1	1	1	1	1	1	1	1
3	1	2	1	2	2	2	0	0	0	0	1	0	0	2	1	2	1	1	1	0	0	1	1	1	1	1	1	1	1	4	4	4	4	4	4	4	4	4	4	1	1	1	1	1	1	2	2	2	2
4	2	2	1	3	1	4	1	1	0	0	1	0	1	2	2	0	1	1	0	1	1	1	1	1	1	1	1	1	1	3	3	3	3	3	3	3	3	3	3	3	3	2	1	2	2	2	1	1	1
3	2	1	1	2	2	4	0	0	1	1	1	0	0	0	1	1	1	2	2	1	1	1	0	0	1	1	1	1	1	3	3	3	4	3	4	4	4	4	4	1	1	1	1	1	2	2	2	3	3
4	1	2	2	1	1	2	2	2	0	0	2	0	0	2	0	1	1	0	0	1	0	1	1	1	1	1	1	1	1	3	2	2	2	2	3	1	1	1	1	2	2	2	4	1	1	3	3	2	2
3	2	2	1	1	1	3	0	0	2	2	3	0	1	2	0	0	1	1	1	1	1	1	1	1	1	1	1	1	1	3	2	2	3	3	3	3	3	3	2	1	1	1	1	1	1	1	1	1	1
4	1	1	2	1	1	3	1	2	1	1	1	1	1	1	1	1	1	1	1	1	1	1	1	1	1	1	1	1	1	3	3	3	3	3	3	3	3	3	3	1	1	1	1	1	1	1	1	1	1
2	1	2	1	1	1	3	1	2	0	0	0	0	1	2	4	2	0	0	0	0	3	3	3	3	1	1	1	1	1	3	4	3	4	4	4	2	2	4	4	1	1	1	1	1	1	1	3	4	2
2	1	2	1	2	2	4	0	0	0	0	0	1	1	2	2	1	1	1	1	1	1	3	3	2	2	1	1	1	1	4	3	4	4	4	4	4	4	4	4	1	4	1	1	1	1	1	2	2	3
2	2	2	1	1	1	4	3	2	2	2	2	2	2	1	4	2	0	0	3	3	1	3	0	0	0	1	1	1	1	2	2	2	2	2	2	2	2	3	2	1	1	1	1	1	1	1	1	2	4
3	1	2	1	4	4	3	0	0	0	0	0	0	0	0	0	1	1	2	2	1	1	0	0	0	0	0	0	1	2	4	3	3	4	4	4	4	4	3	4	1	1	1	1	1	1	1	1	1	1
1	1	1	1	4	4	3	1	0	0	0	0	0	0	1	0	0	0	0	0	1	0	0	1	1	2	2	2	2	2	3	3	3	3	2	2	3	3	4	3	4	2	1	2	1	1	1	1	2	4
2	1	1	1	2	2	2	0	0	0	0	0	0	1	2	1	3	2	1	1	2	0	1	3	3	3	2	2	2	2	3	4	4	3	4	4	3	3	4	4	3	3	3	3	3	3	3	3	3	3
2	2	2	1	1	1	3	0	0	0	0	0	0	1	1	0	0	1	1	2	2	2	1	1	1	1	2	2	2	2	3	3	3	3	3	3	3	3	3	3	1	1	1	1	1	1	1	1	2	2
4	1	2	1	1	2	4	2	0	0	0	1	0	0	3	0	0	1	1	0	0	1	1	1	1	1	2	2	2	2	2	3	2	2	2	3	3	3	3	2	1	1	1	1	1	2	2	3	3	3
1	2	2	1	2	2	4	3	1	0	0	2	0	0	2	0	2	0	0	0	0	0	0	0	0	0	0	0	3	3	3	1	1	2	2	3	3	3	3	2	2	2	4	2	2	5	5	1	1	1
1	2	2	2	1	1	2	3	0	0	0	0	0	1	2	0	2	0	0	0	1	0	0	2	4	3	3	3	3	3	2	3	1	2	1	2	2	2	3	2	1	1	1	3	3	3	3	1	1	1
4	2	2	2	1	1	1	0	2	0	0	4	4	0	0	0	0	0	0	0	0	0	0	0	2	0	3	3	3	3	2	3	4	4	3	3	3	3	3	3	1	1	1	1	1	1	1	1	1	1
4	2	2	1	1	1	3	1	1	0	0	0	0	0	0	2	2	3	3	4	3	2	2	2	2	2	3	3	3	3	4	2	1	1	3	3	4	3	3	1	1	1	1	1	2	3	4	5	3	2
4	1	2	2	1	1	2	0	0	0	0	0	0	0	0	0	0	0	0	0	0	0	0	0	0	0	0	0	4	4	3	3	3	3	2	2	3	3	3	3	2	1	1	1	1	1	1	1	1	1
3	2	2	2	1	1	1	0	0	0	0	0	0	0	2	0	0	0	0	0	0	0	0	0	0	0	0	0	4	4	3	2	2	2	2	3	2	3	3	2	2	1	2	1	3	1	1	1	1	1
6	1	2	1	1	1	1	0	0	0	0	0	0	0	0	0	0	0	0	0	0	0	0	0	0	0	0	0	4	4	3	3	3	3	3	3	3	3	3	3	1	1	1	1	1	1	1	1	1	1
6	1	2	2	1	1	2	0	0	0	0	0	0	0	0	0	0	0	0	0	0	0	0	0	0	0	0	0	4	4	3	3	2	2	3	4	3	3	3	3	1	2	1	1	1	1	1	1	1	1
6	1	2	1	2	2	4	0	0	0	0	0	0	0	0	0	0	0	0	0	0	0	0	0	0	0	0	0	4	4	4	4	4	4	4	4	4	4	4	4	1	1	1	1	1	1	1	1	1	1
6	2	2	2	1	1	3	0	0	1	0	0	0	0	0	0	0	0	0	0	0	0	0	0	2	0	0	0	4	4	3	3	3	3	3	3	3	3	3	3	1	1	1	1	1	1	1	1	1	1
6	1	2	2	2	3	4	0	0	0	0	0	0	0	4	0	0	0	0	0	0	0	0	0	0	0	0	3	4	4	4	3	3	3	3	3	3	3	4	3	1	1	1	1	1	1	1	1	2	1
6	1	2	1	4	4	4	2	3	0	0	0	0	0	0	1	0	0	0	0	0	0	0	1	1	1	4	4	4	4	3	3	3	3	2	3	3	3	3	2	1	1	1	2	1	1	1	1	1	1
6	1	2	1	4	2	1	0	0	0	0	0	0	0	0	0	0	0	0	0	0	0	0	0	0	0	0	4	4	4	3	3	3	3	2	3	2	2	2	3	1	1	1	1	1	1	1	1	1	1
6	2	2	1	4	4	3	0	0	0	0	0	0	0	0	1	2	0	0	0	0	1	1	4	0	0	4	4	4	4	4	1	1	3	3	4	4	4	4	4	1	1	1	1	1	1	1	1	1	1
[truncated: 37 more columns]
